# Supplementary material for: Long noncoding RNA NEAT1 promotes ferroptosis by modulating the miR-362-3p/MIOX axis as a ceRNA
Source: Cell Death Differ. 2022 Mar 25;29(9):1850–63. doi: 10.1038/s41418-022-00970-9 (PMC9433379; doi:10.1038/s41418-022-00970-9)
Supplement: Supplementary file 2 — Supplymentary Table 1 [file 41418_2022_970_MOESM2_ESM.xlsx]

## Sheet: Sheet1
Supplementary Table 1
List of 40 lncRNAs enriched in the RNA-Seq (|log2FC| >1, p val < 0.05).
RNA-Seq enriched lncRNAs after erastin treatment								RNA-Seq enriched lncRNAs after RSL3 treatment
Gene name	Gene_ID	Samp- erastin	Samp- DMSO	log2FC	p val	Regulation		Gene name	Gene_ID	Samp- RSL3	Samp- DMSO	log2FC	p val	Regulation
RP11-265N6.1	ENST00000564805.1	68	0	6.08746	1.03118e-05	Up		RP11-265N6.1	ENST00000564805.1	68	0	6.08746	2.13533e-06	Up
HMGN3-AS1	ENST00000604516.1	52	0	5.70044	6.73776e-05	Up		MCM3AP-AS1	ENST00000432735.1	57	0	5.83289	1.27523e-05	Up
MCM3AP-AS1	ENST00000432735.1	50	0	5.64386	8.68811e-05	Up		C11orf95	ENST00000433688.1	50	0	5.64386	4.17433e-05	Up
C11orf95	ENST00000433688.1	44	0	5.45943	0.000192561	Up		RP11-98D18.9	ENST00000389897.3	44	0	5.45943	0.000121525	Up
RP11-98D18.9	ENST00000389897.3	42	0	5.39232	0.000254189	Up		CTD-2199O4.7	ENST00000606203.1	33	0	5.04439	0.00106617	Up
OSER1-AS1	ENST00000439943.1	39	0	5.2854	0.000390668	Up		OSER1-AS1	ENST00000439943.1	32	0	5	0.00132	Up
RP11-271K21.11	ENST00000602556.1	28	0	4.80735	0.00224256	Up		RP11-271K21.11	ENST00000602556.1	28	0	4.80735	0.00315004	Up
CTD-2196E14.9	ENST00000566996.1	23	0	4.52356	0.0055553	Up		CTD-2196E14.9	ENST00000566996.1	27	0	4.75489	0.0039238	Up
CTD-2199O4.7	ENST00000606203.1	23	0	4.52356	0.0055553	Up		HMGN3-AS1	ENST00000604516.1	23	0	4.52356	0.00941421	Up
CRYM-AS1	ENST00000444326.1	14	0	3.80735	0.0373869	Up		CRYM-AS1	ENST00000444326.1	18	0	4.16993	0.0267931	Up
DIO3OS	ENST00000554441.1	14	0	3.80735	0.0373869	Up		DIO3OS	ENST00000554441.1	16	0	4	0.0399654	Up
THAP9-AS1	ENST00000512932.1	75	6	3.64386	0.000430592	Up		THAP9-AS1	ENST00000512932.1	91	6	3.92283	1.17215e-05	Up
SNHG15	ENST00000580458.1	146	17	3.10236	0.000230654	Up		CKMT2-AS1	ENST00000501927.2	24	3	3	0.0324247	Up
CKMT2-AS1	ENST00000501927.2	22	3	2.87447	0.0338223	Up		SNHG15	ENST00000580458.1	99	17	2.54189	0.000700685	Up
HOTAIRM1	ENST00000428939.3	64	9	2.83007	0.0045168	Up		HOTAIRM1	ENST00000428939.3	45	9	2.32193	0.0177982	Up
RP11-227H15.4	ENST00000450995.1	66	14	2.23704	0.0174037	Up		RP11-227H15.4	ENST00000450995.1	63	14	2.16993	0.0111795	Up
RN7SL1	ENST00000553637.1	327	90	1.86129	0.00492355	Up		MIR22HG	ENST00000574306.1	263	98	1.42421	0.00403785	Up
RP11-334C17.5	ENST00000570309.1	177	57	1.63472	0.023697	Up		SETD5-AS1	ENST00000383834.2	280	108	1.3744	0.0046376	Up
RP11-2B6.2	ENST00000602652.1	204	69	1.5639	0.0255408	Up		RP11-2B6.2	ENST00000602652.1	162	69	1.23133	0.0275877	Up
NEAT1	ENST00000601801.1	12160	4159	1.54783	0.00664435	Up		RP11-334C17.5	ENST00000570309.1	133	57	1.22239	0.0396396	Up
MIR22HG	ENST00000574306.1	252	98	1.36257	0.0414004	Up		NEAT1	ENST00000601801.1	9122	4159	1.13311	0.00080885	Up
SETD5-AS1	ENST00000383834.2	268	108	1.3112	0.0469983	Up		RN7SL1	ENST00000553637.1	185	90	1.03953	0.0492202	Up
RP11-379K17.12	ENST00000599781.1	0	68	-6.08746	1.03118e-05	Down		RP11-379K17.12	ENST00000599781.1	0	68	-6.08746	2.13533e-06	Down
MIRLET7DHG	ENST00000602602.1	0	53	-5.72792	5.94467e-05	Down		MAPKAPK5-AS1	ENST00000443596.1	0	62	-5.9542	5.61388e-06	Down
IQCH-AS1	ENST00000559298.1	0	45	-5.49185	0.000168012	Down		MIRLET7DHG	ENST00000602602.1	0	53	-5.72792	2.49481e-05	Down
LINC00987	ENST00000427111.3	0	40	-5.32193	0.000337883	Down		IQCH-AS1	ENST00000559298.1	0	45	-5.49185	0.000101268	Down
BAIAP2-AS1	ENST00000573167.1	0	38	-5.24793	0.000452618	Down		BAIAP2-AS1	ENST00000573167.1	0	38	-5.24793	0.000380359	Down
RP11-452F19.3	ENST00000442171.1	0	31	-4.9542	0.00135069	Down		RP11-452F19.3	ENST00000442171.1	0	31	-4.9542	0.00163732	Down
CTD-2199O4.3	ENST00000566945.1	0	29	-4.85798	0.00188845	Down		CTD-2199O4.3	ENST00000566945.1	0	29	-4.85798	0.00253017	Down
MAPKAPK5-AS1	ENST00000443596.1	8	62	-2.9542	0.00362752	Down		RP11-801F7.1	ENST00000609146.1	0	28	-4.80735	0.00315004	Down
CTD-2036P10.3	ENST00000500850.2	0	23	-4.52356	0.0055553	Down		CDKN2B-AS1	ENST00000428597.1	0	27	-4.75489	0.0039238	Down
RP11-253M7.1	ENST00000558617.1	0	22	-4.45943	0.00673129	Down		CTD-2036P10.3	ENST00000500850.2	0	23	-4.52356	0.00941421	Down
RP11-801F7.1	ENST00000609146.1	3	28	-3.22239	0.0131157	Down		RP11-253M7.1	ENST00000558617.1	0	22	-4.45943	0.0116781	Down
HCG18	ENST00000454269.1	0	18	-4.16993	0.0151246	Down		HCG18	ENST00000454269.1	0	18	-4.16993	0.0267931	Down
AC002398.12	ENST00000587767.1	0	17	-4.08746	0.0187894	Down		AC002398.12	ENST00000587767.1	0	17	-4.08746	0.0327301	Down
RNU11	ENST00000387069.1	0	16	-4	0.0235136	Down		RNU11	ENST00000387069.1	0	16	-4	0.0399654	Down
LINC00665	ENST00000438368.2	0	16	-4	0.0235136	Down		LINC00665	ENST00000438368.2	0	16	-4	0.0399654	Down
SNHG12	ENST00000461832.1	0	16	-4	0.0235136	Down		SNHG12	ENST00000461832.1	0	16	-4	0.0399654	Down
CDKN2B-AS1	ENST00000428597.1	5	27	-2.43296	0.0439618	Down		RP11-445H22.4	ENST00000419931.1	2	20	-3.32193	0.03838	Down
RP11-445H22.4	ENST00000419931.1	3	20	-2.73697	0.0472898	Down		LINC00987	ENST00000427111.3	10	40	-2	0.0433932	Down
