# Supplementary material for: Long noncoding RNA NEAT1 promotes ferroptosis by modulating the miR-362-3p/MIOX axis as a ceRNA
Source: Cell Death Differ. 2022 Mar 25;29(9):1850–63. doi: 10.1038/s41418-022-00970-9 (PMC9433379; doi:10.1038/s41418-022-00970-9)
Supplement: Supplementary file 3 — Supplymentary Table 2 [file 41418_2022_970_MOESM3_ESM.xlsx]

## Sheet: Sheet 1
Supplementary Table 2
List of lncRNAs affected by erastin and RSL3 enriched in RNA-Seq ( |log2FC| >1, p val < 0.05).
List of 125 lncRNAs affected by erastin									List of 123 lncRNAs affected by RSL3
Gene name	Gene_ID	Samp_ erastin	Samp_ DMSO	log2FC	p val	Regulation			Gene name	Gene_ID	Samp_ RSL3	Samp_ DMSO	log2FC	p val	Regulation
RP11-805J14.5	ENST00000526174.1	46	0	5.52356	0.000146821	Up			MAPKAPK5-AS1	ENST00000428207.1	174	0	7.44294	3.17145e-13	Up
MCM3AP-AS1	ENST00000421927.1	43	0	5.42626	0.000221054	Up			LUCAT1	ENST00000513626.1	155	0	7.27612	4.05946e-12	Up
MAPKAPK5-AS1	ENST00000428207.1	42	0	5.39232	0.000254189	Up			AC025171.1	ENST00000515108.1	73	0	6.18982	9.62203e-07	Up
LINC00969	ENST00000445430.1	205	5	5.35755	1.45083e-08	Up			MMP24-AS1	ENST00000435366.1	60	0	5.90689	7.77873e-06	Up
RP11-553L6.5	ENST00000570269.1	29	0	4.85798	0.00188845	Up			RP11-752G15.6	ENST00000559366.1	34	0	5.08746	0.000862997	Up
SNHG8	ENST00000602483.1	27	0	4.75489	0.00267109	Up			AC093391.2	ENST00000597450.1	33	0	5.04439	0.00106617	Up
RP11-7I15.3	ENST00000533697.1	24	0	4.58496	0.00460194	Up			HOXD-AS1	ENST00000456876.1	30	0	4.90689	0.0020341	Up
HCG18	ENST00000602290.1	23	0	4.52356	0.0055553	Up			AC009005.2	ENST00000588290.1	27	0	4.75489	0.0039238	Up
SCARNA2	ENST00000602755.1	23	0	4.52356	0.0055553	Up			CKMT2-AS1	ENST00000500148.2	25	0	4.64386	0.00608755	Up
AC025171.1	ENST00000515108.1	22	0	4.45943	0.00673129	Up			LA16c-366D1.3	ENST00000565879.1	25	0	4.64386	0.00608755	Up
THAP7-AS1	ENST00000452284.1	21	0	4.39232	0.00818825	Up			RP11-344B2.2	ENST00000579580.1	23	0	4.52356	0.00941421	Up
RP11-395P17.11	ENST00000602939.1	20	0	4.32193	0.0100016	Up			HCG9	ENST00000376800.3	22	0	4.45943	0.0116781	Up
LUCAT1	ENST00000513626.1	19	0	4.24793	0.0122694	Up			CDKN2B-AS1	ENST00000584351.1	22	1	4.45943	0.0116781	Up
SETD5-AS1	ENST00000468186.1	17	0	4.08746	0.0187894	Up			TAPSAR1	ENST00000415067.1	21	0	4.39232	0.0144509	Up
MYLK-AS1	ENST00000485162.1	17	0	4.08746	0.0187894	Up			AC114730.7	ENST00000417267.1	19	0	4.24793	0.0219024	Up
CTD-2521M24.8	ENST00000597028.1	16	0	4	0.0235136	Up			ADIPOQ-AS1	ENST00000422718.1	19	0	4.24793	0.0219024	Up
RP11-473M20.7	ENST00000597579.1	16	0	4	0.0235136	Up			RP5-1086K13.1	ENST00000456414.1	18	1	4.16993	0.0267931	Up
AC073072.5	ENST00000325042.2	15	1	3.90689	0.0295932	Up			RP4-784A16.1	ENST00000432653.1	17	0	4.08746	0.0327301	Up
KTN1-AS1	ENST00000335142.5	15	0	3.90689	0.0295932	Up			RP11-152H18.3	ENST00000529883.1	17	0	4.08746	0.0327301	Up
U1	ENST00000415386.2	15	1	3.90689	0.0295932	Up			RP11-473M20.7	ENST00000572574.1	17	0	4.08746	0.0327301	Up
LINC01011	ENST00000454015.1	15	0	3.90689	0.0295932	Up			PSMG3-AS1	ENST00000437964.1	16	0	4	0.0399654	Up
RP11-186N15.3	ENST00000598961.1	15	1	3.90689	0.0295932	Up			CTA-211A9.5	ENST00000444388.1	16	0	4	0.0399654	Up
RP4-678D15.1	ENST00000606932.1	15	0	3.90689	0.0295932	Up			NOP14-AS1	ENST00000505731.1	30	2	3.90689	0.00528346	Up
SETD5-AS1	ENST00000480904.2	14	0	3.80735	0.0373869	Up			AC079305.10	ENST00000428541.1	15	0	3.90689	0.048747	Up
RP11-426L16.8	ENST00000401018.1	13	1	3.70044	0.0473124	Up			LAMTOR5-AS1	ENST00000457535.1	15	0	3.90689	0.048747	Up
RP11-390P2.4	ENST00000458733.1	13	0	3.70044	0.0473124	Up			AC004893.11	ENST00000482799.2	15	0	3.90689	0.048747	Up
SNHG12	ENST00000483436.1	13	0	3.70044	0.0473124	Up			RP11-206M11.7	ENST00000489011.1	15	0	3.90689	0.048747	Up
RP11-736K20.5	ENST00000528660.1	13	1	3.70044	0.0473124	Up			RP11-440L14.1	ENST00000503185.1	15	0	3.90689	0.048747	Up
RP11-727F15.9	ENST00000535817.1	13	0	3.70044	0.0473124	Up			NOP14-AS1	ENST00000503709.1	15	1	3.90689	0.048747	Up
RP11-982M15.2	ENST00000557223.1	13	0	3.70044	0.0473124	Up			CTD-2013N24.2	ENST00000596659.1	15	1	3.90689	0.048747	Up
RP11-315I20.1	ENST00000596355.1	13	0	3.70044	0.0473124	Up			PCBP1-AS1	ENST00000609075.1	15	0	3.90689	0.048747	Up
CTD-2017D11.1	ENST00000597683.1	13	0	3.70044	0.0473124	Up			RP11-93B14.5	ENST00000433126.1	19	2	3.24793	0.0463903	Up
RP11-254F7.3	ENST00000607181.1	13	0	3.70044	0.0473124	Up			TRAM2-AS1	ENST00000453216.1	27	3	3.16993	0.0186816	Up
AC010894.3	ENST00000417038.1	20	2	3.32193	0.0245923	Up			PCBP1-AS1	ENST00000596665.1	26	3	3.11548	0.0224617	Up
RP11-43F13.3	ENST00000543306.1	174	18	3.27302	6.52414e-05	Up			LA16c-390E6.4	ENST00000563610.1	22	3	2.87447	0.0466175	Up
CTC-273B12.6	ENST00000597574.1	18	2	3.16993	0.0358478	Up			RP11-449P15.1	ENST00000549241.1	56	8	2.80735	0.00320843	Up
RP5-1050D4.5	ENST00000574260.1	17	2	3.08746	0.0435255	Up			RP11-85F14.5	ENST00000474250.1	28	4	2.80735	0.0265523	Up
RP11-864J10.4	ENST00000546714.1	24	3	3	0.0244347	Up			CTC-459F4.3	ENST00000585917.1	32	5	2.67807	0.0219442	Up
RP11-31F15.1	ENST00000435800.2	25	4	2.64386	0.0365974	Up			RP11-685N10.1	ENST00000541092.1	31	5	2.63227	0.0256695	Up
HOTAIRM1	ENST00000434063.3	29	5	2.53605	0.0336543	Up			SLC2A1-AS1	ENST00000416689.1	27	5	2.43296	0.048286	Up
THAP9-AS1	ENST00000503704.1	50	9	2.47393	0.0157385	Up			AD000090.2	ENST00000589137.1	83	16	2.37504	0.00257294	Up
SNHG12	ENST00000475441.1	75	14	2.42146	0.00905835	Up			TMEM161B-AS1	ENST00000504636.1	36	8	2.16993	0.0387393	Up
RP11-166O4.6	ENST00000609770.1	46	9	2.35364	0.0229196	Up			RP5-1158E12.3	ENST00000414772.1	124	29	2.09622	0.00151769	Up
AC017002.2	ENST00000432268.1	51	10	2.3505	0.0197768	Up				MSTRG.3979.1	83	21	1.98272	0.00879834	Up
LINC01011	ENST00000445000.1	45	9	2.32193	0.0252152	Up			AC068580.6	ENST00000449248.1	84	22	1.93289	0.0099226	Up
AL589743.1	ENST00000551881.2	40	8	2.32193	0.0298658	Up			AC025171.1	ENST00000451894.2	42	11	1.93289	0.0453581	Up
CAPN10-AS1	ENST00000567819.1	73	15	2.28293	0.0133847	Up			CTD-2555K7.4	ENST00000536432.2	42	11	1.93289	0.0453581	Up
AP001053.11	ENST00000400385.2	86	18	2.25634	0.0110437	Up			LINC00478	ENST00000445461.2	144	39	1.88452	0.00220723	Up
PLAC4	ENST00000430327.2	33	7	2.23704	0.0452566	Up			TUG1	ENST00000521091.2	58	16	1.85798	0.0296066	Up
RP11-475N22.4	ENST00000468377.1	47	11	2.09516	0.0374127	Up			RP11-13N13.6	ENST00000578583.1	63	19	1.72935	0.0345734	Up
NOP14-AS1	ENST00000515194.1	68	17	2	0.0291906	Up			AC084219.4	ENST00000592946.1	78	24	1.70044	0.0238979	Up
SNHG12	ENST00000531126.1	52	13	2	0.0402507	Up				MSTRG.650.1	55	17	1.6939	0.0480093	Up
RP11-30J20.1	ENST00000524346.1	91	23	1.98423	0.0208109	Up			SETD5-AS1	ENST00000524210.1	106	33	1.68353	0.0121088	Up
AC002550.5	ENST00000565916.1	72	20	1.848	0.0389672	Up			EPB41L4A-AS1	ENST00000442823.2	63	20	1.65535	0.0415665	Up
MIR24-2	ENST00000587762.1	176	50	1.81558	0.013186	Up			FLNB-AS1	ENST00000488720.1	81	26	1.63941	0.0262482	Up
RP11-159D12.2	ENST00000577267.1	107	31	1.78727	0.0284875	Up			RP11-262H14.4	ENST00000476224.1	68	22	1.62803	0.0386081	Up
LINC00174	ENST00000421767.1	88	26	1.75899	0.0386255	Up				MSTRG.14350.1	76	25	1.60407	0.0331185	Up
RP11-244F12.3	ENST00000561241.1	240	71	1.75714	0.0107874	Up			RP11-138A9.2	ENST00000608412.1	386	128	1.59246	0.000489919	Up
MIR4435-1HG	ENST00000439362.1	131	40	1.71149	0.0272972	Up			RP11-418J17.1	ENST00000425884.1	89	31	1.52154	0.0306195	Up
SNHG12	ENST00000481368.1	98	31	1.66051	0.0440042	Up			RP1-90J20.12	ENST00000603222.1	140	49	1.51457	0.011631	Up
	MSTRG.3782.1	226	72	1.65025	0.0170264	Up			Y_RNA	ENST00000578640.1	88	33	1.41504	0.0430084	Up
AC083843.1	ENST00000568248.1	143	46	1.63631	0.0304536	Up			RP11-138A9.1	ENST00000605249.1	165	63	1.38904	0.013719	Up
ZFAS1	ENST00000326677.5	881	295	1.57843	0.00794123	Up			LINC00319	ENST00000448049.1	155	67	1.21004	0.0323599	Up
BCYRN1	ENST00000418539.1	3615	1243	1.54017	0.00589891	Up			MIR29B1	ENST00000432045.2	403	182	1.14684	0.00883241	Up
RP11-215G15.5	ENST00000607560.1	1631	605	1.43075	0.0122237	Up			MKLN1-AS1	ENST00000451786.1	440	199	1.14474	0.00773991	Up
CTC-479C5.17	ENST00000590594.1	164	61	1.42681	0.0486735	Up			NEAT1	ENST00000499732.1	2448	1122	1.12553	0.00102114	Up
LINC00958	ENST00000504230.2	229	86	1.41294	0.0377953	Up			VPS9D1-AS1	ENST00000562298.1	182	86	1.08153	0.0424263	Up
THAP9-AS1	ENST00000504792.2	656	265	1.3077	0.0294154	Up			HCG25	ENST00000442228.1	251	121	1.05268	0.0305617	Up
ZFAS1	ENST00000371743.3	1304	527	1.30707	0.022972	Up			CTD-2231E14.8	ENST00000599676.1	392	195	1.00738	0.0209581	Up
SNHG3	ENST00000437681.1	3298	1542	1.09679	0.0474786	Up			RP11-509E16.1	ENST00000567599.1	100	220	-1.1375	0.0250203	Down
TAPSAR1	ENST00000453426.1	104	265	-1.34941	0.0416909	Down				MSTRG.23227.1	94	254	-1.4341	0.00415163	Down
	MSTRG.3174.2	903	2398	-1.40903	0.0122106	Down			RP1-223E5.4	ENST00000566170.1	52	141	-1.43911	0.0155316	Down
RP11-295G20.2	ENST00000416221.1	71	199	-1.48688	0.0336779	Down			CTD-2267D19.2	ENST00000581080.1	28	80	-1.51457	0.0384923	Down
	MSTRG.23370.2	118	347	-1.55615	0.0159746	Down			RP1-80N2.3	ENST00000563225.1	31	93	-1.58496	0.0229364	Down
RP11-293M10.6	ENST00000560419.1	28	89	-1.66838	0.047759	Down			RP13-270P17.3	ENST00000609924.1	28	84	-1.58496	0.0285115	Down
A2M-AS1	ENST00000499762.1	48	165	-1.78136	0.0161483	Down			RP11-220I1.1	ENST00000593237.1	29	106	-1.86994	0.00622458	Down
RP11-38M8.1	ENST00000609619.1	22	77	-1.80735	0.0398207	Down			SETD5-AS1	ENST00000519043.1	16	64	-2	0.016734	Down
CTB-119C2.1	ENST00000608362.1	20	70	-1.80735	0.0441542	Down			XXbac-BPG181B23.7	ENST00000606743.1	13	52	-2	0.0263562	Down
RP11-465N4.4	ENST00000419190.1	37	137	-1.88858	0.0151544	Down			RP5-1050D4.3	ENST00000576752.1	10	40	-2	0.0433932	Down
RP11-420G6.4	ENST00000420981.2	27	104	-1.94555	0.0191927	Down			MIR600HG	ENST00000449175.1	19	81	-2.09192	0.00676014	Down
	MSTRG.5555.4	17	67	-1.97863	0.0312391	Down			RP11-473M20.14	ENST00000571963.1	13	61	-2.2303	0.0104149	Down
RP11-545E17.3	ENST00000443631.1	23	95	-2.04629	0.0166033	Down			RP11-611O2.5	ENST00000553141.1	20	98	-2.29278	0.00178627	Down
	MSTRG.15123.1	24	104	-2.11548	0.0119458	Down			RP11-667K14.4	ENST00000572404.1	8	40	-2.32193	0.0233378	Down
CTB-167B5.2	ENST00000585152.1	259	1245	-2.26512	0.000158124	Down			RP11-318A15.2	ENST00000565271.1	5	29	-2.53605	0.0351892	Down
MIR4519	ENST00000565573.1	7	35	-2.32193	0.0360947	Down			HOXA-AS4	ENST00000519935.1	18	106	-2.558	0.000477939	Down
CTA-211A9.5	ENST00000450963.1	6	30	-2.32193	0.0448244	Down			RP11-134L10.1	ENST00000608819.1	4	25	-2.64386	0.0442388	Down
RP11-126K1.8	ENST00000422153.1	12	61	-2.34577	0.0152127	Down			AC005523.2	ENST00000601192.1	104	679	-2.70683	7.33228e-10	Down
RP11-1149O23.4	ENST00000511929.2	10	52	-2.37851	0.0180951	Down			HCG18	ENST00000444126.1	27	184	-2.76867	7.42821e-06	Down
AP001626.1	ENST00000419628.1	9	47	-2.38466	0.0208456	Down			MCCC1-AS1	ENST00000471731.2	4	29	-2.85798	0.0223948	Down
RP11-680F20.12	ENST00000582823.1	15	86	-2.51937	0.00546809	Down			MIR503HG	ENST00000414769.1	3	25	-3.05889	0.0269966	Down
LINC00570	ENST00000417473.2	4	23	-2.52356	0.0493362	Down			RP11-27K13.3	ENST00000445523.1	2	20	-3.32193	0.03838	Down
HOXA11-AS	ENST00000479766.1	6	36	-2.58496	0.0218146	Down			RP3-508I15.9	ENST00000431924.2	2	21	-3.39232	0.0316597	Down
RP11-59D5__B.2	ENST00000429530.1	4	24	-2.58496	0.042451	Down			RP11-445H22.3	ENST00000255183.4	0	15	-3.90689	0.048747	Down
USP3-AS1	ENST00000559737.1	4	24	-2.58496	0.042451	Down			RP11-506O24.1	ENST00000421530.1	1	15	-3.90689	0.048747	Down
AC006262.5	ENST00000595673.1	41	249	-2.60245	0.000325551	Down			FLVCR1-AS1	ENST00000424044.1	0	15	-3.90689	0.048747	Down
AP001347.6	ENST00000428809.1	5	35	-2.80735	0.0156274	Down			RP11-783K16.13	ENST00000545800.1	0	15	-3.90689	0.048747	Down
AC095067.1	ENST00000429010.1	4	28	-2.80735	0.0237145	Down			AC009133.12	ENST00000564980.1	0	15	-3.90689	0.048747	Down
RP11-566K11.4	ENST00000554623.1	3	21	-2.80735	0.0399415	Down			RP11-38G5.4	ENST00000567415.1	1	15	-3.90689	0.048747	Down
RP11-798M19.6	ENST00000609153.1	3	22	-2.87447	0.0338223	Down			CTD-2651B20.7	ENST00000568314.1	0	15	-3.90689	0.048747	Down
RP4-781K5.8	ENST00000437601.2	5	39	-2.96347	0.00962285	Down			A1BG-AS1	ENST00000594950.1	0	15	-3.90689	0.048747	Down
RP11-150O12.3	ENST00000519691.1	5	62	-3.63227	0.000804902	Down			RP11-378J18.3	ENST00000427540.1	0	16	-4	0.0399654	Down
CTB-171A8.1	ENST00000591312.1	2	26	-3.70044	0.00857948	Down			RP11-452F19.3	ENST00000434872.1	0	16	-4	0.0399654	Down
RP11-474O21.5	ENST00000606790.1	2	26	-3.70044	0.00857948	Down			RP11-53O19.1	ENST00000505302.1	0	16	-4	0.0399654	Down
NUTM2A-AS1	ENST00000413961.1	1	13	-3.70044	0.0473124	Down			RP11-64D24.4	ENST00000534904.2	1	16	-4	0.0399654	Down
TOPORS-AS1	ENST00000425533.1	1	13	-3.70044	0.0473124	Down			RP11-282O18.6	ENST00000602688.1	1	16	-4	0.0399654	Down
ZNRD1-AS1	ENST00000437417.1	1	13	-3.70044	0.0473124	Down			RP11-154J22.1	ENST00000559134.1	0	17	-4.08746	0.0327301	Down
SETD5-AS1	ENST00000481221.2	0	13	-3.70044	0.0473124	Down			CTA-941F9.9	ENST00000422971.1	0	18	-4.16993	0.0267931	Down
FAM85A	ENST00000528514.1	1	13	-3.70044	0.0473124	Down			RP11-391L3.1	ENST00000563750.1	0	18	-4.16993	0.0267931	Down
CASC8	ENST00000523825.1	3	41	-3.77259	0.00215626	Down			JPX	ENST00000602938.1	0	18	-4.16993	0.0267931	Down
RP11-496N12.6	ENST00000433058.1	1	16	-4	0.0235136	Down			RP11-378A13.2	ENST00000608367.1	0	18	-4.16993	0.0267931	Down
RP11-452F19.3	ENST00000434872.1	0	16	-4	0.0235136	Down			DIO3OS	ENST00000555174.1	0	19	-4.24793	0.0219024	Down
RP11-416N2.4	ENST00000609691.1	0	19	-4.24793	0.0122694	Down			MAPKAPK5-AS1	ENST00000590479.1	0	19	-4.24793	0.0219024	Down
LINC01011	ENST00000597787.1	0	20	-4.32193	0.0100016	Down			RP6-65G23.3	ENST00000554032.1	0	20	-4.32193	0.0178253	Down
	MSTRG.11423.1	1	20	-4.32193	0.0100016	Down			RP11-452F19.3	ENST00000450784.1	0	23	-4.52356	0.00941421	Down
SERTAD4-AS1	ENST00000480052.1	0	24	-4.58496	0.00460194	Down			CTD-2647L4.5	ENST00000560714.1	0	23	-4.52356	0.00941421	Down
DLGAP1-AS1	ENST00000577995.1	0	29	-4.85798	0.00188845	Down			AC005256.1	ENST00000586506.1	0	24	-4.58496	0.00757523	Down
TAPSAR1	ENST00000429600.1	0	31	-4.9542	0.00135069	Down			MCM3AP-AS1	ENST00000414659.1	0	27	-4.75489	0.0039238	Down
LINC00984	ENST00000560415.1	0	31	-4.9542	0.00135069	Down			CASC8	ENST00000501396.1	0	29	-4.85798	0.00253017	Down
RP1-93I3.1	ENST00000607680.1	0	31	-4.9542	0.00135069	Down			CTD-2651B20.6	ENST00000563103.1	0	32	-5	0.00132	Down
AC018737.1	ENST00000447668.2	0	52	-5.70044	6.73776e-05	Down			LINC00478	ENST00000419952.1	0	42	-5.39232	0.000176052	Down
HCG18	ENST00000444126.1	3	184	-5.9386	7.68799e-09	Down			RP11-299J3.8	ENST00000608015.1	0	42	-5.39232	0.000176052	Down
LINC00319	ENST00000448049.1	0	67	-6.06609	1.1515e-05	Down			CTB-131K11.1	ENST00000582842.1	0	72	-6.16993	1.12811e-06	Down
RNU12	ENST00000362512.1	0	90	-6.49185	1.07953e-06	Down			MAPKAPK5-AS1	ENST00000456429.1	1	131	-7.03342	1.22166e-10	Down
LINC00969	ENST00000414625.2	0	144	-7.16993	9.5109e-09	Down
LINC00319	ENST00000342757.2	0	221	-7.7879	3.46751e-11	Down
