# Supplementary material for: Long noncoding RNA NEAT1 promotes ferroptosis by modulating the miR-362-3p/MIOX axis as a ceRNA
Source: Cell Death Differ. 2022 Mar 25;29(9):1850–63. doi: 10.1038/s41418-022-00970-9 (PMC9433379; doi:10.1038/s41418-022-00970-9)
Supplement: Supplementary file 4 — Supplymentary Table 3 [file 41418_2022_970_MOESM4_ESM.xlsx]

## Sheet: Sheet1
Supplementary Table 3
List of lncRNAs affected by erastin enriched in the RNA-Seq (p val < 0.05).
Upregulated lncRNAs after erastin treatment							Downregulated lncRNAs after erastin treatment
Gene name	Gene_ID	readcount_ control sh+erastin	readcount_ control sh+DMSO	log2FC	p val		Gene name	Gene_ID	readcount_ control sh+erastin	readcount_ control sh+DMSO	log2FC	p val
GCLC	ENSG00000001084	5391.98	3011.41	0.84037	5.2224e-50		TSPAN6	ENSG00000000003	1387.59	1720.28	-0.31006	2.9819e-05
NFYA	ENSG00000001167	2447.01	1973.06	0.31059	3.9356e-06		C1orf112	ENSG00000000460	734.58	1156.51	-0.65479	2.4389e-08
LAP3	ENSG00000002549	2688.87	2340.34	0.20028	0.0024803		CFH	ENSG00000000971	1153.72	1943.32	-0.75223	2.854e-08
MAD1L1	ENSG00000002822	1603.38	1250.45	0.35866	0.0001205		M6PR	ENSG00000003056	5424.32	6139.7	-0.17873	0.00052063
SARM1	ENSG00000004139	241.336	140.898	0.7764	2.898e-05		CYP26B1	ENSG00000003137	1661.81	1904.19	-0.19642	0.0062425
POLDIP2	ENSG00000004142	11888.8	10588.9	0.16705	0.00043801		SLC7A2	ENSG00000003989	1682.23	2436.53	-0.53446	1.0496e-14
TSPOAP1	ENSG00000005379	205.73	104.988	0.97053	3.8391e-06		KDM1A	ENSG00000004487	6858.99	11286	-0.71846	7.8348e-50
RHBDD2	ENSG00000005486	3277.29	2607.24	0.32998	6.868e-08		ST7	ENSG00000004866	1253.14	1541.65	-0.29893	0.0001163
ZNF195	ENSG00000005801	5432.42	4767.89	0.18824	0.00039318		CDC27	ENSG00000004897	5004.76	5592.45	-0.16018	0.0022888
ITGA3	ENSG00000005884	12377.3	10455.2	0.24347	1.5465e-07		SKAP2	ENSG00000005020	1977.77	2244.03	-0.18221	0.0059982
LAMP2	ENSG00000005893	6102.98	5247	0.21802	2.8598e-05		HOXA11	ENSG00000005073	1167.26	1400.24	-0.26256	0.0011803
AP2B1	ENSG00000006125	14798.4	13402.1	0.14297	0.0020318		MEOX1	ENSG00000005102	70.4659	194.144	-1.4621	3.6352e-10
ZNF263	ENSG00000006194	1672.05	1261.66	0.40629	1.4273e-07		REXO5	ENSG00000005189	423.56	706.255	-0.73762	1.3339e-10
SPATA20	ENSG00000006282	1724.02	1440.01	0.2597	0.00058553		CIAPIN1	ENSG00000005194	3586.66	4376.9	-0.28727	3.4785e-07
BAIAP2L1	ENSG00000006453	2633.48	2306.91	0.19101	0.0035068		FAM214B	ENSG00000005238	445.787	637.604	-0.51631	1.1593e-05
KDM7A	ENSG00000006459	776.121	515.851	0.58933	8.6264e-07		CROT	ENSG00000005469	701.32	961.675	-0.45548	1.7804e-06
GGCT	ENSG00000006625	710.861	575.104	0.30574	0.0050708		KMT2E	ENSG00000005483	2838.98	3192.9	-0.16949	0.0055054
IFRD1	ENSG00000006652	7029.54	4255.53	0.72409	7.482e-32		MYCBP2	ENSG00000005810	4191.02	4695.99	-0.16413	0.0024746
GTF2IRD1	ENSG00000006704	4428.43	3629.06	0.2872	3.3363e-07		ZFX	ENSG00000005889	3476.05	3973.09	-0.19281	0.00086914
VPS41	ENSG00000006715	2562.91	2108.94	0.28126	1.6624e-05		MAP3K14	ENSG00000006062	966.819	1157.06	-0.25915	0.0029607
PNPLA4	ENSG00000006757	1676.47	1161.73	0.52915	1.4971e-11		RALA	ENSG00000006451	1721.73	1992.73	-0.21089	0.0025115
TRAPPC6A	ENSG00000007255	310.47	183.631	0.75764	4.8562e-06		ETV1	ENSG00000006468	136.384	226.491	-0.73179	0.00017286
TSR3	ENSG00000007520	1316.87	1030.61	0.35362	0.00013762		CCL26	ENSG00000006606	168.063	343.671	-1.032	4.0637e-10
CRAMP1	ENSG00000007545	693.093	559.527	0.30884	0.0041497		TBXA2R	ENSG00000006638	315.356	439.814	-0.47991	0.00052356
NADK	ENSG00000008130	4049.57	3492.56	0.21348	0.001447		SCIN	ENSG00000006747	137.396	240.264	-0.80628	2.482e-05
CELSR3	ENSG00000008300	4058.49	2946.3	0.46204	3.4097e-10		ADIPOR2	ENSG00000006831	5116.09	5924.49	-0.21165	5.3318e-05
MGST1	ENSG00000008394	9928.42	7805.3	0.34711	1.4808e-12		KIAA0100	ENSG00000007202	13221.2	14919.5	-0.17435	0.00012435
NFIX	ENSG00000008441	119.735	41.9606	1.5127	2.8394e-07		RHBDF1	ENSG00000007384	351.637	471.178	-0.42219	0.001473
PKD1	ENSG00000008710	3362.96	1414.67	1.2493	4.8081e-05		PSMB1	ENSG00000008018	4049.61	4544.53	-0.16635	0.0024699
MLXIPL	ENSG00000009950	313.899	93.0181	1.7547	3.2105e-20		IL32	ENSG00000008517	77.804	125.54	-0.69023	0.0066858
IDS	ENSG00000010404	770.915	540.259	0.51292	1.9348e-06		SEC62	ENSG00000008952	5216.06	5824.65	-0.15921	0.0022469
FYN	ENSG00000010810	1905.99	1466.96	0.37772	2.9143e-07		ZNF207	ENSG00000010244	5949.04	6651.11	-0.16094	0.0015354
MRC2	ENSG00000011028	2924.59	2403.64	0.28301	0.0023991		CD9	ENSG00000010278	1865.57	3194.47	-0.77596	1.0353e-32
TTC19	ENSG00000011295	2105.7	1684.06	0.32235	3.7426e-06		NCAPD2	ENSG00000010292	8184.13	13250.2	-0.69511	7.1855e-49
PTBP1	ENSG00000011304	22669.7	19453.5	0.22074	0.00039849		GIPR	ENSG00000010310	31.111	74.6126	-1.262	0.00039901
WIZ	ENSG00000011451	4543.95	3194.98	0.50814	2.7554e-07		HFE	ENSG00000010704	2009.79	3076.72	-0.61435	1.149e-21
PRICKLE3	ENSG00000012211	830.685	652.537	0.34824	0.00045016		ELOA	ENSG00000011007	2810.45	3712.31	-0.40152	1.6647e-11
MAN2B2	ENSG00000013288	1515.62	1229	0.30242	0.00012549		LYPLA2	ENSG00000011009	2549.94	3112.52	-0.28762	4.0077e-06
RNF14	ENSG00000013561	2597.56	2191.59	0.24518	0.00024916		MBTD1	ENSG00000011258	919.238	1103.39	-0.26343	0.0032748
SLC30A9	ENSG00000014824	3236.69	2632.13	0.29829	9.9634e-07		SYT7	ENSG00000011347	607.684	849.808	-0.48382	0.00051316
CCDC88C	ENSG00000015133	1443.7	1109.85	0.37941	0.0038479		PLAUR	ENSG00000011422	1203.84	1565.47	-0.37896	1.7589e-05
ZMYND11	ENSG00000015171	3978.7	2784.27	0.515	4.565e-18		ANLN	ENSG00000011426	8028.7	13767.1	-0.77798	3.9344e-61
NUDCD3	ENSG00000015676	4779.92	3786.92	0.33596	1.6997e-09		DCN	ENSG00000011465	2100.39	3058.58	-0.54221	2.8798e-17
FHL1	ENSG00000022267	1100.09	695.909	0.66066	1.6046e-12		QPCTL	ENSG00000011478	1135.66	1381.89	-0.28311	0.00045579
RNF10	ENSG00000022840	7956.19	6922.68	0.20075	6.5726e-05		PPP5C	ENSG00000011485	4071.18	4722.16	-0.214	0.00011738
ZNF839	ENSG00000022976	430.934	330.885	0.38114	0.0060804		ELOVL5	ENSG00000012660	7807.62	9270.66	-0.24779	3.901e-07
RNH1	ENSG00000023191	9044.75	7170.71	0.33496	0.0062117		MVP	ENSG00000013364	3055.37	4326.32	-0.50179	4.0556e-18
GLRX2	ENSG00000023572	1333.49	912.158	0.54785	1.6563e-10		NUB1	ENSG00000013374	6573.17	7267.34	-0.14484	0.0035589
ABCC2	ENSG00000023839	10194	7414.54	0.45929	4.9534e-21		DDX11	ENSG00000013573	4572.19	5280.18	-0.2077	0.00011879
GCLM	ENSG00000023909	7460.58	2735.5	1.4475	9.6641e-152		GPRC5A	ENSG00000013588	21227.1	34429.8	-0.69775	9.6883e-59
TOMM34	ENSG00000025772	4014.3	3282.72	0.29026	0.00048457		TACC3	ENSG00000013810	3220.65	4872.58	-0.59733	8.2381e-26
SEC63	ENSG00000025796	6459.7	4730.6	0.44945	1.786e-17		ACPP	ENSG00000014257	22.3693	53.2448	-1.2511	0.0033541
VRK2	ENSG00000028116	1098.83	655.416	0.74549	3.2185e-15		SLC38A5	ENSG00000017483	826.883	1041.86	-0.33341	0.00022085
FAM13B	ENSG00000031003	2511.67	2015.38	0.3176	2.0091e-06		AGPS	ENSG00000018510	4666.27	5431.79	-0.21916	3.9789e-05
SARS	ENSG00000031698	15588.8	8644.46	0.85066	7.3381e-38		PHLDB1	ENSG00000019144	2101.97	2807.24	-0.41741	1.0956e-06
ZCCHC8	ENSG00000033030	1887.27	1341.64	0.4923	5.9324e-11		NRXN3	ENSG00000021645	78.1771	133.866	-0.77597	0.0018112
SH3YL1	ENSG00000035115	378.288	283.728	0.41498	0.0042728		CPS1	ENSG00000021826	146585	159123	-0.1184	0.0029267
NSMAF	ENSG00000035681	2507.12	1974.84	0.3443	3.9579e-07		RTF2	ENSG00000022277	2336.02	2951.69	-0.33749	8.1708e-08
AC118549.1	ENSG00000036549	4052.75	3153.09	0.36214	4.7317e-10		GRAMD1B	ENSG00000023171	4510.09	5703.72	-0.33875	2.392e-10
AGA	ENSG00000038002	906.605	717.285	0.33793	0.00049782		NDUFS1	ENSG00000023228	7945.33	8807.21	-0.14858	0.0020786
PQLC2	ENSG00000040487	879.118	588.008	0.58022	3.6365e-07		ALAS1	ENSG00000023330	4153.46	4941.7	-0.25069	5.3055e-06
INPP4A	ENSG00000040933	1880.89	1613.44	0.22127	0.0026443		BIRC3	ENSG00000023445	5003.96	7391.18	-0.56274	6.1046e-28
PARP3	ENSG00000041880	918.882	758.469	0.27679	0.0029524		DEPDC1	ENSG00000024526	2936.9	4534.79	-0.62674	3.9031e-27
THAP3	ENSG00000041988	497.242	358.387	0.47243	0.00031041		PHF20	ENSG00000025293	3402.44	4020.77	-0.2409	2.4894e-05
ZIC2	ENSG00000043355	450.069	326.504	0.46304	0.00054356		CD44	ENSG00000026508	4507.55	6443.69	-0.51554	2.5272e-22
OFD1	ENSG00000046651	2285.08	1987.37	0.20139	0.003681		BTN3A1	ENSG00000026950	1413.39	1974.31	-0.48219	2.7266e-11
CTPS2	ENSG00000047230	2501.31	2177.18	0.20023	0.0028997		PRKCH	ENSG00000027075	73.3088	128.932	-0.81455	0.001517
DTNBP1	ENSG00000047579	1211.59	890.924	0.44352	0.00049315		IFNGR1	ENSG00000027697	1625.05	1866.28	-0.19968	0.0060359
ANO2	ENSG00000047617	115.72	65.9003	0.81228	0.003138		VEZT	ENSG00000028203	2742.13	3153.13	-0.20148	0.00084404
WWC3	ENSG00000047644	3519.1	2349.5	0.58285	2.361e-17		ANK1	ENSG00000029534	20.5392	65.7721	-1.6791	4.8563e-05
USP28	ENSG00000048028	3294.29	2911.97	0.17797	0.0042834		TFB1M	ENSG00000029639	493.369	618.857	-0.32694	0.0038809
ZNF800	ENSG00000048405	1130.1	916.876	0.30166	0.00071703		NUP160	ENSG00000030066	7973.19	9530.21	-0.25735	1.1457e-07
FAM120A	ENSG00000048828	16582.1	14731	0.17077	0.00020526		BAK1	ENSG00000030110	1464.79	1761.34	-0.26598	0.0003705
RCN1	ENSG00000049449	1595.49	1286.21	0.31087	5.2619e-05		CENPQ	ENSG00000031691	1020.03	1328.18	-0.38083	3.7818e-05
MCUR1	ENSG00000050393	3865.94	3080.35	0.32772	1.9623e-08		CHPF2	ENSG00000033100	2340.73	2850.21	-0.28411	8.7403e-06
LAMC3	ENSG00000050555	1432.06	1103.34	0.37622	2.651e-06		ATP6V0A1	ENSG00000033627	2853.18	3267.44	-0.19559	0.0014409
HERPUD1	ENSG00000051108	6922.47	4540.61	0.6084	3.7305e-31		PIAS1	ENSG00000033800	1512.09	1988.86	-0.3954	3.3552e-08
SIKE1	ENSG00000052723	3221.18	2499.05	0.36621	1.1506e-08		MAP2K3	ENSG00000034152	2008.92	2887.15	-0.52322	5.5611e-16
RRP12	ENSG00000052749	4974.09	3283.8	0.59906	3.1704e-26		TMSB10	ENSG00000034510	22323.2	24804.9	-0.15208	0.0010761
USE1	ENSG00000053501	1292.55	1020.67	0.3407	5.3927e-05		VCL	ENSG00000035403	10181.3	12499.9	-0.296	2.9415e-10
MCF2L2	ENSG00000053524	124.515	76.1977	0.7085	0.0056821		DEPDC1B	ENSG00000035499	619.571	912.337	-0.5583	1.7693e-08
PHPT1	ENSG00000054148	3584.56	2840.3	0.33575	2.29e-08		TIMP2	ENSG00000035862	8137.4	9311.54	-0.19445	4.9174e-05
HHAT	ENSG00000054392	194.501	126.569	0.61985	0.0025239		TBC1D23	ENSG00000036054	2548.48	3085.26	-0.27575	8.5112e-06
USP36	ENSG00000055483	4611.58	3892.24	0.24466	1.2215e-05		USP2	ENSG00000036672	366.899	561.156	-0.61302	7.7133e-07
HPF1	ENSG00000056050	983.77	805.19	0.28899	0.0017606		NSUN2	ENSG00000037474	17342.8	20316.8	-0.22833	2.4794e-07
ZFR	ENSG00000056097	15234.6	12592.6	0.27477	2.851e-09		BOD1L1	ENSG00000038219	3404.85	4403.91	-0.3712	3.0206e-06
RC3H2	ENSG00000056586	3688.27	3074.91	0.2624	0.0031734		MAT2B	ENSG00000038274	3761.53	4261.29	-0.17997	0.0012881
PITHD1	ENSG00000057757	2131.07	1654.45	0.36523	2.3234e-07		ZFYVE16	ENSG00000039319	3408.81	4112.83	-0.27087	2.0549e-06
ATP11B	ENSG00000058063	2875.66	2499.99	0.20197	0.0014891		SPDL1	ENSG00000040275	2203.28	2897.97	-0.39539	7.3883e-10
SEC61A1	ENSG00000058262	23528.3	20404.9	0.20548	3.3153e-06		PHF23	ENSG00000040633	2374.52	2752.56	-0.21314	0.0017013
CROCC	ENSG00000058453	318.358	206.582	0.62393	0.0023065		RAB27B	ENSG00000041353	1767.55	2074.37	-0.23093	0.0015539
POLR3E	ENSG00000058600	3528.75	2867.34	0.29945	4.9846e-07		PSMA4	ENSG00000041357	7984.64	10888.4	-0.44749	6.9666e-21
RIOK2	ENSG00000058729	1440.16	1202.89	0.25973	0.0016056		MYO16	ENSG00000041515	151.983	232.632	-0.61414	0.0011988
UNKL	ENSG00000059145	1510.04	784.468	0.9448	7.4414e-06		TDP1	ENSG00000042088	1407.44	1635.63	-0.21678	0.0039765
ALDH18A1	ENSG00000059573	7207.52	6456.72	0.1587	0.0017321		JADE2	ENSG00000043143	5053.58	5783.19	-0.19456	0.00020937
SLC2A3	ENSG00000059804	1612.46	1252.01	0.36501	3.4042e-06		DSG2	ENSG00000046604	10666.2	11724	-0.13643	0.0037526
CCAR1	ENSG00000060339	8123.2	7054.7	0.20346	4.9918e-05		TPR	ENSG00000047410	11623	12692.5	-0.12699	0.0050095
PTPRU	ENSG00000060656	3313.43	2855.68	0.21449	0.0036596		CP	ENSG00000047457	986.754	2519.12	-1.3522	1.7441e-73
BCAT1	ENSG00000060982	1139.02	588.229	0.95335	5.0461e-23		C12orf4	ENSG00000047621	1005.7	1266.99	-0.33321	0.0057039
SFSWAP	ENSG00000061936	2186.51	1879.45	0.21832	0.0015144		KITLG	ENSG00000049130	2555.25	3696.53	-0.5327	1.8258e-18
TNK2	ENSG00000061938	1894.64	1558.56	0.28171	9.3193e-05		H6PD	ENSG00000049239	2113.38	2416.78	-0.19354	0.0035821
DGAT2	ENSG00000062282	655.764	419.272	0.64529	4.3127e-08		LIMA1	ENSG00000050405	2874.39	4639.83	-0.69081	1.2659e-32
ELMO2	ENSG00000062598	1623.86	1343.78	0.27314	0.00036973		POLQ	ENSG00000051341	1823.04	2391.83	-0.39177	9.0812e-09
SPHK2	ENSG00000063176	613.725	422.395	0.539	0.0019522		MPHOSPH9	ENSG00000051825	1771.49	2299.8	-0.37654	3.5561e-08
AHRR	ENSG00000063438	6453.32	4865.69	0.4074	1.1498e-12		PRSS8	ENSG00000052344	29.9205	88.9447	-1.5718	0.00011697
ZNF275	ENSG00000063587	460.942	283.516	0.70116	2.5846e-07		MSMO1	ENSG00000052802	1433.41	3257.51	-1.1843	1.451e-69
GPC1	ENSG00000063660	6794.42	4917.2	0.46651	0.003624		LAMA3	ENSG00000053747	1498.85	1726.02	-0.20359	0.0048947
RFXANK	ENSG00000064490	2485.52	2100.49	0.24282	0.00023254		TRAPPC3	ENSG00000054116	1721.42	2018.67	-0.2298	0.0013922
AP3D1	ENSG00000065000	9542.12	8696.91	0.13381	0.0044209		OPN3	ENSG00000054277	655.036	799.019	-0.28666	0.0038848
UHRF1BP1	ENSG00000065060	8907.16	6102.13	0.54565	1.6151e-27		SYNE2	ENSG00000054654	8111.42	10108.5	-0.31754	4.3142e-11
IPO5	ENSG00000065150	25059.2	22455.9	0.15824	0.00037667		FAM168A	ENSG00000054965	1979.03	2379.72	-0.266	9.0399e-05
WDR3	ENSG00000065183	5949.12	5168.15	0.20303	0.00013411		KMT2C	ENSG00000055609	2874.82	3450.64	-0.26339	9.8536e-06
KARS	ENSG00000065427	12539.4	11382.3	0.13968	0.003088		SOAT1	ENSG00000057252	5297.07	8302.14	-0.64829	2.3918e-37
TMEM206	ENSG00000065600	1095.76	845.788	0.37356	3.1622e-05		GDI2	ENSG00000057608	10058.9	12269.1	-0.28657	7.6675e-10
GSTO2	ENSG00000065621	173.873	94.8188	0.87479	9.3549e-05		PRDM1	ENSG00000057657	1103.59	1669.78	-0.59745	2.9347e-14
ME1	ENSG00000065833	2961.78	2139.94	0.46889	5.6348e-13		CDK14	ENSG00000058091	2367.15	3111.04	-0.39425	3.5927e-10
MTHFD2	ENSG00000065911	10381.5	5926.63	0.80873	6.2327e-60		ATP2B4	ENSG00000058668	11631.8	14769.9	-0.34458	3.4704e-14
FOXJ2	ENSG00000065970	2518.31	1914.54	0.39546	3.3173e-09		GATB	ENSG00000059691	2006.15	2363.67	-0.2366	0.00043353
KDM4A	ENSG00000066135	914.405	683.561	0.41976	1.5211e-05		WNK1	ENSG00000060237	17102.9	19780.8	-0.20986	1.9682e-06
GOLGA5	ENSG00000066455	2284.16	1913.78	0.25524	0.00020066		SNRNP40	ENSG00000060688	2179.45	2599.89	-0.25449	0.00013441
FECH	ENSG00000066926	2625.75	1968.36	0.41573	3.8867e-10		SPAG4	ENSG00000061656	358.424	482.763	-0.42965	0.00097083
MYO9A	ENSG00000066933	1833.55	1548.7	0.24358	0.0010286		CDH3	ENSG00000062038	372.496	603.194	-0.6954	1.235e-08
KLF6	ENSG00000067082	1634.63	1381.15	0.24309	0.0013687		CS	ENSG00000062485	10907.1	11983	-0.13572	0.0032624
NEO1	ENSG00000067141	380.474	219.459	0.79384	1.8008e-07		VMP1	ENSG00000062716	4064	5024.09	-0.30596	2.0266e-08
PHKA1	ENSG00000067177	2057.21	1282.3	0.68196	4.4616e-20		RNF4	ENSG00000063978	2269.46	2692.64	-0.24667	0.00010041
IFI35	ENSG00000068079	1055.62	718.099	0.55584	3.8626e-09		CASP8	ENSG00000064012	1839.04	2478.62	-0.43058	3.0541e-10
TFE3	ENSG00000068323	7478.26	5913.25	0.33875	1.6074e-11		INTS13	ENSG00000064102	4110.91	4582.65	-0.15673	0.0039588
GRIPAP1	ENSG00000068400	6021.15	5166.77	0.22078	0.00078325		CNN2	ENSG00000064666	5312.42	6124.88	-0.20531	0.00553
PITX1	ENSG00000069011	6263.17	4729.23	0.40529	2.6217e-05		GNAI3	ENSG00000065135	6574.68	7307.51	-0.15246	0.0020266
DNAJA2	ENSG00000069345	4297	3638.69	0.23991	1.9967e-05		PKN2	ENSG00000065243	5531.95	7374.21	-0.4147	4.4344e-16
MAPK6	ENSG00000069956	4748.8	4007.17	0.24498	1.3441e-05		GLP2R	ENSG00000065325	5113.58	7928.87	-0.63278	3.5373e-35
DGCR2	ENSG00000070413	2866.26	2518.38	0.18667	0.002614		MCM10	ENSG00000065328	2381.04	2843.57	-0.25611	5.0059e-05
MNT	ENSG00000070444	1532	1219.3	0.32936	0.0045219		DGKA	ENSG00000065357	989.012	1550.23	-0.64842	1.466e-15
ZXDC	ENSG00000070476	1941.58	1457.77	0.41347	1.1893e-08		PDIA5	ENSG00000065485	1381.6	1679.91	-0.28204	0.00022092
POLB	ENSG00000070501	764.927	619.156	0.30502	0.0031628		MYLK	ENSG00000065534	2004.41	3915.42	-0.96599	1.4022e-54
ASNS	ENSG00000070669	199.92	38.3999	2.3802	3.7396e-20		COL17A1	ENSG00000065618	106.481	165.826	-0.63908	0.0047384
AP3M2	ENSG00000070718	793.053	646.278	0.29526	0.0033038		TLE2	ENSG00000065717	1093.75	1393.71	-0.34964	0.0042677
PABPC1	ENSG00000070756	44412.5	35356.5	0.32899	6.6259e-15		FAM107B	ENSG00000065809	4682.08	5208.32	-0.15367	0.0037878
CSNK2A2	ENSG00000070770	5342.32	4532.52	0.23715	1.2551e-05		TBC1D1	ENSG00000065882	503.265	622.593	-0.30697	0.0066781
NCK2	ENSG00000071051	200.808	116.398	0.78675	0.00010293		DIP2B	ENSG00000066084	3924.05	4872.41	-0.31229	1.6215e-08
MGAT4A	ENSG00000071073	803.359	649.027	0.30777	0.0030644		SMARCD1	ENSG00000066117	4552.31	5432.61	-0.25505	1.9152e-06
SEL1L	ENSG00000071537	4366.97	3422.67	0.35151	9.6202e-10		NFYC	ENSG00000066136	1884.16	2193.82	-0.21953	0.0015295
MBD3	ENSG00000071655	3349.67	2384.84	0.49013	5.6934e-08		ASPM	ENSG00000066279	6002.42	11538.1	-0.94279	4.4986e-72
HLTF	ENSG00000071794	7741.29	6420.32	0.26993	7.4843e-08		ELOVL1	ENSG00000066322	2793.36	3219.46	-0.20482	0.00061648
FAM50A	ENSG00000071859	3468.68	3009.9	0.20467	0.0007703		IDI1	ENSG00000067064	1623.63	3660.63	-1.1729	6.2175e-41
ALDH3A2	ENSG00000072210	12632.7	7292.04	0.79277	5.074e-56		PLPP1	ENSG00000067113	377.72	533.953	-0.4994	7.4843e-05
TFRC	ENSG00000072274	77413.4	61059.8	0.34236	3.2332e-16		PKM	ENSG00000067225	131760	170676	-0.37335	5.5362e-20
HSD17B10	ENSG00000072506	5345.71	4725.61	0.17788	0.00087142		IDH3G	ENSG00000067829	1807.93	2564.68	-0.50444	1.2006e-13
EVC	ENSG00000072840	492.764	305.997	0.68738	2.7272e-07		ROCK1	ENSG00000067900	5241.26	6170.54	-0.23548	9.106e-05
MCM2	ENSG00000073111	14547	11658	0.31941	2.7967e-12		HYAL2	ENSG00000068001	1021.88	1507.37	-0.56081	8.3151e-12
CLCN4	ENSG00000073464	51.366	18.7066	1.4573	0.0014419		COASY	ENSG00000068120	7432.24	8514.23	-0.19608	9.5045e-05
FRY	ENSG00000073910	283.463	184.447	0.61995	0.00037072		ACSL4	ENSG00000068366	4629.79	5867.62	-0.34183	9.966e-11
TSG101	ENSG00000074319	3040.29	2514.23	0.27409	0.00052764		PRR11	ENSG00000068489	1773.8	2703.99	-0.60825	1.2203e-19
NTN4	ENSG00000074527	3713.8	3219.67	0.20598	0.00053305		ATP11A	ENSG00000068650	6534.66	7323.35	-0.16439	0.00094891
ZNF532	ENSG00000074657	2131.84	1728.47	0.3026	2.0626e-05		TTC7A	ENSG00000068724	3124.47	3568.44	-0.19168	0.0011609
TUBE1	ENSG00000074935	825.355	420.043	0.97448	1.7907e-18		SRBD1	ENSG00000068784	777.346	1051.69	-0.43608	2.88e-06
TIPIN	ENSG00000075131	1908.82	1630	0.22781	0.0016742		PSME4	ENSG00000068878	4127.27	5137.67	-0.31593	5.517e-09
ZNF37A	ENSG00000075407	2471.48	2000.82	0.30478	5.4915e-06		MAST4	ENSG00000069020	232.186	322.773	-0.47524	0.0027667
MARK3	ENSG00000075413	3428.92	3041.7	0.17288	0.0041708		FUNDC1	ENSG00000069509	1195.95	1423.89	-0.25168	0.0015052
MOCOS	ENSG00000075643	5140.25	2435.7	1.0775	6.6972e-76		TGFBR3	ENSG00000069702	1896.03	2462.88	-0.37737	1.5696e-08
DLG1	ENSG00000075711	6237.79	5513.82	0.17798	0.00088524		HES2	ENSG00000069812	239.542	328.27	-0.45461	0.003219
SEC31B	ENSG00000075826	543.899	381.212	0.51275	4.0734e-05		ATP1B3	ENSG00000069849	11771.2	19433	-0.72324	4.2056e-43
MCM6	ENSG00000076003	11257.8	9024.91	0.31895	2.2298e-11		EXOC5	ENSG00000070367	3743.03	4544.6	-0.27995	5.5566e-07
UNG	ENSG00000076248	6213.74	5161.42	0.2677	2.4701e-07		FSTL3	ENSG00000070404	18940.8	27612.7	-0.54383	8.8828e-21
NT5C2	ENSG00000076685	2032.43	1708.34	0.2506	0.00040557		CNGB1	ENSG00000070729	303.913	420.764	-0.46935	0.0008312
DNAJC10	ENSG00000077232	8241.41	7332.18	0.16865	0.000782		EIF2B3	ENSG00000070785	1226.37	1486.07	-0.27711	0.00040139
NEBL	ENSG00000078114	364.145	273.864	0.41105	0.0044277		OSBPL3	ENSG00000070882	1996.66	2403.31	-0.26744	8.6597e-05
ZCWPW1	ENSG00000078487	348.723	201.907	0.78839	6.4201e-07		SLC12A3	ENSG00000070915	950.42	1867.19	-0.97423	6.7567e-35
PCM1	ENSG00000078674	5154.46	4066.11	0.34217	5.3746e-10		TRIP13	ENSG00000071539	5180.88	7007.31	-0.43566	3.8276e-17
CBFA2T2	ENSG00000078699	844.081	678.281	0.3155	0.0014326		RDH11	ENSG00000072042	2468.73	3301.31	-0.41927	1.3244e-11
THOC1	ENSG00000079134	2039.43	1764.68	0.20876	0.0033466		PRKACA	ENSG00000072062	6191.32	7458.7	-0.26868	1.2582e-07
OSBPL6	ENSG00000079156	51.881	16.8612	1.6215	0.00037598		SREBF1	ENSG00000072310	6830.7	9239.94	-0.43585	0.0011582
RABL2B	ENSG00000079974	1010.94	796.431	0.34407	0.0034879		MPP5	ENSG00000072415	3188.12	3600.21	-0.17538	0.0026271
KEAP1	ENSG00000079999	3054.73	2582.27	0.24241	0.00010364		HMMR	ENSG00000072571	2054.51	3674.09	-0.83859	4.5938e-41
RFX3	ENSG00000080298	134.109	77.0135	0.80022	0.0013625		P4HA2	ENSG00000072682	2160.89	2811.94	-0.37994	3.3899e-09
SMARCA2	ENSG00000080503	5049.07	4082.63	0.30652	3.1002e-08		NFATC3	ENSG00000072736	1816.32	2087.62	-0.20084	0.0032111
PUM3	ENSG00000080608	3058.31	2635.39	0.21471	0.00053234		NDE1	ENSG00000072864	1062.69	1308.59	-0.30029	0.00031634
CXCL2	ENSG00000081041	398.579	169.643	1.2324	7.0811e-12		MOV10L1	ENSG00000073146	14.2673	41.7877	-1.5504	0.0046702
OSTM1	ENSG00000081087	1040.75	827.675	0.33049	0.0002629		LLGL2	ENSG00000073350	2557.15	3442.8	-0.42904	7.0612e-12
ARG2	ENSG00000081181	182.313	120.649	0.5956	0.0053267		SDHA	ENSG00000073578	19900	22917.7	-0.20369	3.4066e-06
STRADB	ENSG00000082146	1788.23	1404.27	0.34871	4.2136e-06		PICALM	ENSG00000073921	9552.03	10791.8	-0.17606	0.00084526
NFE2L1	ENSG00000082641	14952.8	12703.2	0.23522	3.7561e-07		NSF	ENSG00000073969	3075.58	3675.45	-0.25707	2.5064e-05
ULK2	ENSG00000083290	1262.84	969.956	0.38069	1.2061e-05		EED	ENSG00000074266	1413.14	1687.93	-0.25635	0.00061914
TNPO1	ENSG00000083312	25705	19427.8	0.40392	6.4185e-20		MGLL	ENSG00000074416	9043.06	13611	-0.58988	4.2754e-36
OXCT1	ENSG00000083720	18242.4	15899.1	0.19835	1.1597e-05		MYDGF	ENSG00000074842	2459.08	3366.97	-0.45333	2.9594e-13
SSH1	ENSG00000084112	2758.69	2186.22	0.33555	2.5089e-07		ACTR6	ENSG00000075089	969.449	1186.5	-0.29148	0.00082768
TXLNA	ENSG00000084652	7870.48	6902.37	0.18936	0.00018595		SRI	ENSG00000075142	3236.04	4957.59	-0.61541	7.1217e-27
CPNE3	ENSG00000085719	5310.3	4305.48	0.30262	3.1715e-08		NUP37	ENSG00000075188	1413.73	1715.6	-0.27921	0.0001924
CTTN	ENSG00000085733	10696.4	9504.37	0.17047	0.00035826		GTSE1	ENSG00000075218	1747.7	2689.21	-0.62173	8.0798e-12
MTIF2	ENSG00000085760	3294.76	2724.56	0.27415	9.5227e-06		SEMA3C	ENSG00000075223	4436.48	5343.32	-0.26832	3.4293e-06
USP40	ENSG00000085982	2212.73	1725.25	0.35902	2.3012e-07		FNDC3B	ENSG00000075420	5172.2	5756.31	-0.15437	0.0027837
RBM22	ENSG00000086589	3384.48	2909.56	0.21814	0.00028107		FRYL	ENSG00000075539	1344.33	1754.22	-0.38395	3.7116e-07
TXLNG	ENSG00000086712	5459.6	4626.91	0.23875	1.0276e-05		ACTB	ENSG00000075624	166260	214617	-0.36832	2.6095e-19
PPP1R15A	ENSG00000087074	2576	1326.27	0.95776	3.3008e-22		PLD1	ENSG00000075651	1739.37	2624.36	-0.5934	1.0296e-18
FTL	ENSG00000087086	73437.1	54702.7	0.4249	2.559e-24		RAB7A	ENSG00000075785	8984.86	9946.18	-0.14665	0.0020633
OGFOD1	ENSG00000087263	3902.62	3419.7	0.19057	0.0010071		EXOSC7	ENSG00000075914	791.668	1009.22	-0.35027	0.0020407
SH3BP2	ENSG00000087266	2781.56	2238.07	0.31364	8.94e-07		RBMS2	ENSG00000076067	2892.82	3277.47	-0.18011	0.0027671
RTRAF	ENSG00000087302	5004.38	4286.76	0.22331	0.00056507		MLH1	ENSG00000076242	3174.38	3555.79	-0.1637	0.0058528
KLHL42	ENSG00000087448	1622.92	1164.22	0.47922	1.3098e-09		PLXNA2	ENSG00000076356	1588.95	1891.52	-0.25147	0.0010671
PIR	ENSG00000087842	3850.1	3204.78	0.26467	7.498e-06		SPAG5	ENSG00000076382	3979.45	7802.81	-0.97143	8.8165e-77
ASAP3	ENSG00000088280	297.268	215.769	0.46228	0.0047757		MCAM	ENSG00000076706	14782	17598.2	-0.25158	2.9508e-08
TGDS	ENSG00000088451	699.561	566.347	0.30476	0.005701		MBNL3	ENSG00000076770	3950.64	4569.55	-0.20996	0.00016377
CRLS1	ENSG00000088766	1088.4	873.799	0.31684	0.0016072		CTTNBP2	ENSG00000077063	74.2327	123.438	-0.73366	0.0050099
SMOX	ENSG00000088826	3840.82	2385.33	0.68723	8.6974e-30		UBE2T	ENSG00000077152	2325.29	3091.65	-0.41097	9.9028e-11
LZTS3	ENSG00000088899	499.285	330.149	0.59675	0.00050141		IL4R	ENSG00000077238	2217.48	2578.79	-0.21778	0.00086455
RPL6	ENSG00000089009	36570.7	32558.6	0.16765	0.00010975		FBLN1	ENSG00000077942	31688.6	36538.5	-0.20546	1.5554e-06
SLC23A2	ENSG00000089057	2415.99	1796.04	0.42779	4.1752e-10		ARAF	ENSG00000078061	5409.37	6450.02	-0.25384	1.0464e-06
RPLP0	ENSG00000089157	66850.3	56267.6	0.24863	1.5207e-07		VDAC3	ENSG00000078668	4062.67	4514.12	-0.15202	0.0053069
ERP29	ENSG00000089248	8678.03	6540.36	0.408	3.1594e-16		FKBP7	ENSG00000079150	279.199	367.651	-0.39704	0.0063251
ZNF302	ENSG00000089335	1541.17	1306.2	0.23865	0.002091		SLC1A3	ENSG00000079215	8279.08	9405.24	-0.184	0.00013021
LTBP4	ENSG00000090006	1335.65	854.608	0.64421	0.0032793		LXN	ENSG00000079257	1940.04	3317.44	-0.77399	1.0869e-33
BLVRB	ENSG00000090013	4326.19	3859.79	0.16458	0.0027394		MKNK1	ENSG00000079277	1395.87	1716.85	-0.2986	7.3156e-05
NUDC	ENSG00000090273	9601	8612.42	0.15677	0.0010888		TNS1	ENSG00000079308	7336.05	8793.59	-0.26145	8.876e-08
TFAP4	ENSG00000090447	1528.68	1108.18	0.4641	3.9413e-08		SAR1A	ENSG00000079332	7507.63	8606.64	-0.19709	5.0872e-05
PDCD7	ENSG00000090470	1741.23	1281.71	0.44204	1.0671e-08		RAPGEF3	ENSG00000079337	230.782	340.275	-0.56017	0.00034453
RAB11FIP3	ENSG00000090565	2093.55	1798.23	0.21937	0.0013404		FDFT1	ENSG00000079459	3381	7458.86	-1.1415	1.9215e-99
ZNF268	ENSG00000090612	680.692	546.997	0.31547	0.0047103		KIF22	ENSG00000079616	2807.8	3850.44	-0.45558	3.3829e-14
PABPC4	ENSG00000090621	6321.47	5579.17	0.18021	0.00045246		CARMIL1	ENSG00000079691	4812.28	6625.37	-0.46128	1.4096e-18
EFNB1	ENSG00000090776	232.719	156.731	0.5703	0.0022228		DDX1	ENSG00000079785	10803.6	12423.5	-0.20155	1.2477e-05
AARS	ENSG00000090861	40766.3	22850	0.83518	2.9047e-83		PTPRH	ENSG00000080031	37.5606	75.8985	-1.0149	0.0031306
PUS7	ENSG00000091127	3298.59	2846.35	0.21274	0.0040729		RIF1	ENSG00000080345	6337.85	7291.12	-0.20215	4.8777e-05
NRCAM	ENSG00000091129	52.5918	12.6575	2.0548	2.3505e-05		RAB21	ENSG00000080371	2204.2	2568.04	-0.22041	0.0037458
LAMB1	ENSG00000091136	9755.15	8519.23	0.19544	6.7118e-05		HSP90AA1	ENSG00000080824	78486.5	100795	-0.3609	1.8949e-15
TXNL1	ENSG00000091164	3013.96	2643.68	0.18911	0.0026419		NDC80	ENSG00000080986	2006.2	2471.59	-0.30098	5.2728e-06
SEL1L3	ENSG00000091490	6506.47	3286.42	0.98536	3.1799e-72		MAGI3	ENSG00000081026	900.867	1105.71	-0.29559	0.00084813
CDV3	ENSG00000091527	11445.1	10343.4	0.14602	0.0023986		STK17B	ENSG00000081320	363.985	497.828	-0.45177	0.00045613
ALKBH5	ENSG00000091542	6011.04	5328.64	0.17385	0.00092883		PHLPP1	ENSG00000081913	827.416	1281.57	-0.63122	4.5074e-13
NLRP1	ENSG00000091592	670.066	510.311	0.39293	0.00043125		BZW1	ENSG00000082153	25019.5	35011.8	-0.48479	9.0995e-30
PITPNM3	ENSG00000091622	3373.38	2827.33	0.25475	0.00065001		COBLL1	ENSG00000082438	2082.78	3216.64	-0.62705	1.0355e-21
HECTD1	ENSG00000092148	10129.8	9155.8	0.14586	0.002311		DLG3	ENSG00000082458	222.591	316.467	-0.50766	0.0014598
PHGDH	ENSG00000092621	24241.2	3515.2	2.7858	0		SERTAD4	ENSG00000082497	972.861	1178.3	-0.2764	0.0012366
EZR	ENSG00000092820	14179.1	12093.6	0.22952	8.2711e-07		MRPL22	ENSG00000082515	1436.82	1663.04	-0.21094	0.0048882
COMT	ENSG00000093010	3901.09	2536.61	0.62097	5.1806e-25		ITGB5	ENSG00000082781	9776.74	11589	-0.24534	3.3339e-07
SEC22C	ENSG00000093183	2480.63	2068.08	0.26242	0.0050138		ERC1	ENSG00000082805	3692.5	4239.26	-0.19921	0.00036057
TMEM38B	ENSG00000095209	1269.95	963.901	0.39782	2.5046e-06		XPO1	ENSG00000082898	16555.6	20662.2	-0.31968	5.727e-13
BRPF3	ENSG00000096070	3151.99	2646.63	0.25211	5.7007e-05		BCKDHB	ENSG00000083123	673.815	834.809	-0.30909	0.00207
MRPS18A	ENSG00000096080	1129.94	936.098	0.27152	0.0019288		ITGAE	ENSG00000083457	427.913	851.063	-0.99195	1.3465e-19
ITPR3	ENSG00000096433	19855.5	15712.5	0.33763	2.0734e-13		PDS5B	ENSG00000083642	2371.59	2887.51	-0.28397	7.362e-06
HNRNPH3	ENSG00000096746	7126.93	5688.85	0.32514	2.5473e-10		FAT1	ENSG00000083857	3158.8	3848.1	-0.28477	8.7642e-07
ABL1	ENSG00000097007	10851.4	9730.06	0.15736	0.00087033		CHMP2B	ENSG00000083937	3817.51	4444.91	-0.21952	0.00012703
SYDE2	ENSG00000097096	365.389	246.748	0.56639	0.00015421		REST	ENSG00000084093	1610.41	1938.14	-0.26724	0.00021411
ABLIM1	ENSG00000099204	8771.88	6771.4	0.37343	6.7107e-14		WBP11	ENSG00000084463	7948.61	8934.88	-0.16875	0.0011068
WASHC2A	ENSG00000099290	3696.91	3090.31	0.25857	1.1485e-05		EFR3B	ENSG00000084710	456.519	875.386	-0.93925	2.1348e-18
BCL7C	ENSG00000099385	458.846	262.96	0.80316	7.1343e-06		KIF3C	ENSG00000084731	186.683	310.888	-0.7358	1.0681e-05
CIRBP	ENSG00000099622	4552.27	3688.47	0.30357	9.1441e-08		HADHA	ENSG00000084754	11219.6	13308.8	-0.24636	7.3323e-08
ATP5F1D	ENSG00000099624	968.844	709.645	0.44917	2.7688e-05		CD59	ENSG00000085063	5298.61	8416.42	-0.66759	9.8681e-40
NDUFB7	ENSG00000099795	2725.5	1802.53	0.5965	0.00021398		MECOM	ENSG00000085276	1060.81	1366.61	-0.36543	9.7311e-06
CDC34	ENSG00000099804	1984.45	1517.01	0.38751	2.4507e-05		PREP	ENSG00000085377	1620.7	2276.58	-0.49025	2.2416e-12
GADD45B	ENSG00000099860	1671.91	1100.42	0.60344	1.3407e-14		ABCB1	ENSG00000085563	312.602	540.039	-0.78874	1.0619e-09
ZDHHC8	ENSG00000099904	1171.61	867.697	0.43323	0.00028079		AKR1B1	ENSG00000085662	78777.1	95213.5	-0.27339	3.2232e-10
CRKL	ENSG00000099942	4395.7	3675.5	0.25815	4.6599e-06		DDHD2	ENSG00000085788	1340.45	1555.39	-0.21456	0.004567
SPECC1L	ENSG00000100014	1345.2	994.663	0.43554	2.2627e-07		RAD54L	ENSG00000085999	986.595	1213.44	-0.29857	0.00036573
HIRA	ENSG00000100084	482.424	324.14	0.57368	1.9625e-05		B4GALT1	ENSG00000086062	18879.8	25990.6	-0.46115	7.3948e-26
PATZ1	ENSG00000100105	1846.38	1515.57	0.28484	9.5868e-05		NFX1	ENSG00000086102	3483.31	5344.2	-0.61752	4.1389e-29
SLC16A8	ENSG00000100156	106.872	54.6609	0.9673	0.0010876		AQP6	ENSG00000086159	39.4972	78.4297	-0.98965	0.0034099
DDX17	ENSG00000100201	22353.9	19384.7	0.2056	3.7028e-06		EIF2AK1	ENSG00000086232	11288.9	13683.3	-0.27751	1.4164e-09
XBP1	ENSG00000100219	7702.63	4820.03	0.67631	5.1569e-39		PPEF1	ENSG00000086717	288.296	497.915	-0.78835	5.4813e-09
JOSD1	ENSG00000100221	5698.63	5067.32	0.16939	0.0011574		MTMR2	ENSG00000087053	4147.26	4950.39	-0.25538	3.8399e-06
SBF1	ENSG00000100241	7269.19	5378.5	0.43459	2.2564e-06		TRIP6	ENSG00000087077	3736.45	4432.87	-0.24657	0.0055456
DNAL4	ENSG00000100246	571.617	431.372	0.40612	0.00083664		NLK	ENSG00000087095	1144.96	1545.04	-0.43235	7.5007e-08
MIOX	ENSG00000100253	18.3183	1.41611	3.6933	0.00057173		UIMC1	ENSG00000087206	2189.42	2545	-0.21711	0.0008786
TTLL1	ENSG00000100271	195.603	125.623	0.63882	0.0017011		ADD1	ENSG00000087274	3935.06	4448.25	-0.17685	0.0017818
HMOX1	ENSG00000100292	8733.36	918.848	3.2486	0		ERGIC2	ENSG00000087502	2228.63	2845.56	-0.35255	2.8238e-08
ASCC2	ENSG00000100325	3024.88	2677.27	0.17612	0.0046468		TFAP2C	ENSG00000087510	25.603	59.8105	-1.2241	0.0023683
MYH9	ENSG00000100345	37507.4	34029.3	0.1404	0.00082424		AURKA	ENSG00000087586	3823.64	6108.86	-0.67596	6.0097e-36
ZC3H7B	ENSG00000100403	5981.77	5246.21	0.1893	0.00028872		DNMT3B	ENSG00000088305	202.426	388.848	-0.94181	5.2884e-10
PHF5A	ENSG00000100410	2512.31	1796.6	0.48374	1.1803e-12		TPX2	ENSG00000088325	8957.09	13497.2	-0.59156	2.6397e-36
DESI1	ENSG00000100418	4049.5	3282.81	0.30282	2.316e-07		ARHGAP28	ENSG00000088756	512.913	740.155	-0.52911	9.408e-07
CERK	ENSG00000100422	2532.01	1901.81	0.41291	7.3189e-10		DYNLL1	ENSG00000088986	7423.04	9096.8	-0.29335	1.254e-09
BRD1	ENSG00000100425	1767.85	1172.68	0.59219	3.0936e-07		ANAPC5	ENSG00000089053	6231.85	7568.85	-0.28041	2.8273e-08
ZBED4	ENSG00000100426	1882.13	1554.96	0.27549	0.00017035		SLC8B1	ENSG00000089060	3937.41	4510.76	-0.19612	0.00051615
ABHD4	ENSG00000100439	2598.38	2001.64	0.37642	1.6963e-08		OAS1	ENSG00000089127	2140.77	3169.05	-0.56592	4.6643e-19
KHNYN	ENSG00000100441	1811.01	1439.25	0.33148	1.1377e-05		GCN1	ENSG00000089154	14393.4	16178.8	-0.16869	0.00017456
CDKL1	ENSG00000100490	161.933	100.439	0.68909	0.0019096		PXN	ENSG00000089159	4225.4	5166.72	-0.29016	9.863e-08
PYGL	ENSG00000100504	4832.53	4333.17	0.15736	0.0035838		PEBP1	ENSG00000089220	8165.03	10728.8	-0.39397	4.3991e-16
DDHD1	ENSG00000100523	879.741	710.471	0.3083	0.0020576		CDIP1	ENSG00000089486	3375.69	4759.13	-0.49552	2.6445e-18
CNIH1	ENSG00000100528	5324.48	4215.42	0.33696	8.1896e-10		BIRC5	ENSG00000089685	3743.01	5122.46	-0.45264	3.5399e-16
PIGH	ENSG00000100564	579.168	397.554	0.54283	7.4517e-06		DDX24	ENSG00000089737	6807.25	8629.3	-0.34217	5.438e-12
VTI1B	ENSG00000100568	840.261	690.249	0.28372	0.0035844		RCOR1	ENSG00000089902	4822.96	5361.34	-0.15267	0.0036252
TIMM9	ENSG00000100575	881.767	603.546	0.54693	7.8244e-08		PAPOLA	ENSG00000090060	7477.34	8267.64	-0.14495	0.0031225
DHRS7	ENSG00000100612	911.261	688.289	0.40485	0.00022868		P3H2	ENSG00000090530	3436.35	3966.18	-0.20687	0.00028181
CCNB1IP1	ENSG00000100814	1343.99	962.102	0.48226	1.1464e-08		CHRD	ENSG00000090539	121.761	223.791	-0.8781	1.1656e-05
PCK2	ENSG00000100889	8375.7	1770.09	2.2424	0		USP48	ENSG00000090686	3917.63	4577.75	-0.22466	4.8509e-05
PYGB	ENSG00000100994	4316.65	3724.75	0.21277	0.00018394		KIF4A	ENSG00000090889	1523.32	2215.23	-0.54024	2.6698e-14
IFT52	ENSG00000101052	849.181	670.688	0.34043	0.00078141		RBM27	ENSG00000091009	919.452	1086.65	-0.24104	0.0060163
RIMS4	ENSG00000101098	102.696	56.6345	0.85863	0.0030526		ITGA6	ENSG00000091409	3118.86	4111.28	-0.39857	6.3395e-12
PABPC1L	ENSG00000101104	1823.04	934.895	0.96347	1.4643e-33		ZC3HC1	ENSG00000091732	1167.36	1542.01	-0.40156	4.0602e-07
TPD52L2	ENSG00000101150	9581.88	8477.59	0.17665	0.00030222		CCDC80	ENSG00000091986	874.162	1451.77	-0.73184	4.6198e-18
PRELID3B	ENSG00000101166	7119.77	5761.51	0.30538	5.6214e-06		SLC7A8	ENSG00000092068	134.625	253.098	-0.91076	1.1023e-06
TRIB3	ENSG00000101255	10864.6	4107.81	1.4032	1.9935e-31		G2E3	ENSG00000092140	1108.64	1439.64	-0.37691	2.8542e-06
CSNK2A1	ENSG00000101266	8199.53	6692.99	0.29289	5.7682e-09		TYRO3	ENSG00000092445	2474.84	3032.13	-0.293	2.2508e-06
SNPH	ENSG00000101298	261.343	151.282	0.7887	1.5889e-05		CLSPN	ENSG00000092853	2852.54	3251.55	-0.18888	0.0018955
FERMT1	ENSG00000101311	2892.11	2147.47	0.42948	2.6433e-11		HDAC6	ENSG00000094631	2766.62	3208.28	-0.21368	0.00040275
POFUT1	ENSG00000101346	6775.79	6006.42	0.17388	0.00070831		CBX5	ENSG00000094916	18858.4	20781.1	-0.14007	0.0012503
NOP56	ENSG00000101361	9191.44	8318.45	0.14398	0.0038884		ARCN1	ENSG00000095139	11348.5	12516.1	-0.14128	0.0024369
JAG1	ENSG00000101384	210.527	108.89	0.95113	0.00075966		PSMD5	ENSG00000095261	3491.23	4137.82	-0.24514	2.3634e-05
E2F1	ENSG00000101412	2114.58	1774.87	0.25266	0.0012657		PTGS1	ENSG00000095303	4286.54	10745.9	-1.3259	5.3256e-150
CST3	ENSG00000101439	2564.1	2142.27	0.25931	7.6429e-05		NUP188	ENSG00000095319	11442.7	12702.3	-0.15066	0.0009692
SMAD7	ENSG00000101665	698.317	562.701	0.31151	0.0044866		CYP26A1	ENSG00000095596	24.1994	66.2869	-1.4538	0.00019337
RIOK3	ENSG00000101782	5208.53	3583.37	0.53956	2.6748e-22		BAMBI	ENSG00000095739	626.483	792.331	-0.33883	0.00085144
TBL1X	ENSG00000101849	8660.19	7501.44	0.20723	3.0623e-05		TMEM14A	ENSG00000096092	849.554	1119.35	-0.39788	7.1871e-06
AMMECR1	ENSG00000101935	1788.03	1263.63	0.5008	5.5507e-11		HSP90AB1	ENSG00000096384	102574	112740	-0.13633	0.0007436
WDR13	ENSG00000101940	3767.71	3336.96	0.17515	0.0019987		DSP	ENSG00000096696	30244	36509	-0.27161	1.7298e-10
PQBP1	ENSG00000102103	3027.64	2494.39	0.2795	1.2393e-05		SCD	ENSG00000099194	36755.5	58608.6	-0.67315	3.14e-57
EMD	ENSG00000102119	3025.08	2600.94	0.21794	0.00041902		NRP1	ENSG00000099250	1051.34	1465.72	-0.47938	4.5952e-09
TAZ	ENSG00000102125	1493.24	1141.1	0.38802	1.1348e-06		PALMD	ENSG00000099260	81.4285	144.33	-0.82577	0.00091426
JADE3	ENSG00000102221	3169.48	2803.37	0.17708	0.0042575		TSPAN15	ENSG00000099282	250.771	404.68	-0.69041	2.2765e-06
USP11	ENSG00000102226	5654.95	4526.41	0.32115	1.907e-07		TECR	ENSG00000099797	5585.08	6982.01	-0.32207	3.7699e-10
FGD1	ENSG00000102302	3445.42	2591.84	0.4107	1.9294e-11		MED15	ENSG00000099917	2764.22	3554.49	-0.36277	2.8518e-09
NALCN	ENSG00000102452	671.488	394.767	0.76636	5.5142e-11		GGT5	ENSG00000099998	253.027	346.24	-0.45248	0.0035193
STK24	ENSG00000102572	4613.35	3676.51	0.32748	5.9268e-09		SNRPD3	ENSG00000100028	5236.51	5932.6	-0.18006	0.00055458
UGGT2	ENSG00000102595	2119.29	1788.54	0.2448	0.00048681		SLC25A1	ENSG00000100075	3546.41	4310.28	-0.28142	0.00010429
ARHGEF7	ENSG00000102606	3804.1	3394.53	0.16434	0.0040152		LGALS1	ENSG00000100097	5530.3	7156.62	-0.37192	3.2048e-13
TSC22D1	ENSG00000102804	17864.4	14026.1	0.34897	9.7777e-15		CCDC134	ENSG00000100147	176.147	267.512	-0.60282	0.00052617
ZNF629	ENSG00000102870	1700.46	1402.56	0.27786	0.00025712		CENPM	ENSG00000100162	827.771	996.592	-0.26777	0.0036728
LYRM1	ENSG00000102897	2472.99	1893.52	0.38519	1.085e-08		2021-09-03	ENSG00000100167	369.618	519.021	-0.48976	0.00012847
N4BP1	ENSG00000102921	2296.52	1979.08	0.21462	0.0014707		KDELR3	ENSG00000100196	1063.6	1389.34	-0.38545	4.0287e-06
ACD	ENSG00000102977	1710.92	1325.66	0.36807	0.00016746		POLDIP3	ENSG00000100227	4027.29	5134.5	-0.35041	1.3913e-10
CCDC113	ENSG00000103021	1887.59	1131.92	0.73777	8.6659e-22		TIMP3	ENSG00000100234	4729.89	7101.06	-0.58623	1.9303e-29
SLC38A7	ENSG00000103042	2825.75	2204.93	0.3579	3.6421e-08		SUN2	ENSG00000100242	2032.11	2634.44	-0.37452	1.3561e-08
MON1B	ENSG00000103111	2353.45	1987.48	0.24383	0.00028111		NEFH	ENSG00000100285	5702.7	7025.39	-0.30093	3.2139e-09
AXIN1	ENSG00000103126	2697.09	2019.72	0.41725	0.00016922		MCAT	ENSG00000100294	741.705	920.697	-0.31188	0.0011538
NPRL3	ENSG00000103148	3758.27	2960.98	0.344	4.3215e-08		THOC5	ENSG00000100296	2477.88	2794.71	-0.17359	0.0048116
NECAB2	ENSG00000103154	49.5536	16.0473	1.6267	0.00059139		FOXRED2	ENSG00000100350	4282.33	4780.67	-0.15882	0.0037799
TSC2	ENSG00000103197	5584.12	4300.13	0.37695	1.9419e-12		EIF3D	ENSG00000100353	9410.69	10813.7	-0.20049	2.1627e-05
ZNF500	ENSG00000103199	492.551	377.692	0.38306	0.0025465		TNRC6B	ENSG00000100354	1622.18	2156.49	-0.41075	3.836e-09
ABCC1	ENSG00000103222	8168.46	6865.33	0.25073	0.00025926		KIAA0930	ENSG00000100364	4388.29	4973.88	-0.18071	0.00095596
SLC7A5	ENSG00000103257	144122	83815.3	0.782	1.3345e-37		PRMT5	ENSG00000100462	1885.01	2201.18	-0.22371	0.0010547
METRN	ENSG00000103260	459.343	308.27	0.57538	0.0026386		PSMC6	ENSG00000100519	3029.56	3575.6	-0.23908	0.0012491
FBXO31	ENSG00000103264	1422.81	1180.22	0.26968	0.00090234		CDKN3	ENSG00000100526	706.969	1195.12	-0.75744	2.8389e-16
RHBDL1	ENSG00000103269	206.725	138.71	0.57564	0.0027724		PSMA3	ENSG00000100567	3726.19	4357.19	-0.2257	5.291e-05
UBE2I	ENSG00000103275	2458.85	2103.67	0.22508	0.00076782		DAAM1	ENSG00000100592	1262.03	1623.19	-0.36309	0.00010592
CLUAP1	ENSG00000103351	1146.59	844.591	0.44103	1.457e-05		ITPK1	ENSG00000100605	3942.42	4494.32	-0.18902	0.00072618
STX4	ENSG00000103496	1944.41	1423.39	0.44999	1.7299e-05		HIF1A	ENSG00000100644	21436	27038.6	-0.33499	8.9783e-15
AAGAB	ENSG00000103591	3905.02	3482.66	0.16514	0.0061413		EIF5	ENSG00000100664	8949.06	12212.5	-0.44855	1.6897e-21
CSK	ENSG00000103653	3810.16	3162.76	0.26867	4.2332e-06		PSMC1	ENSG00000100764	2638.16	3004.68	-0.18768	0.0020504
AP3B2	ENSG00000103723	144.557	85.1664	0.76328	0.0018659		PSMB5	ENSG00000100804	7159.99	8803.11	-0.29806	9.0719e-10
EIF3J	ENSG00000104131	6790.76	5874.06	0.20922	6.047e-05		APEX1	ENSG00000100823	8496.77	9729.04	-0.19538	4.0596e-05
SPG11	ENSG00000104133	3172.73	2815.55	0.17231	0.0061705		ARHGAP5	ENSG00000100852	2862.15	3469.48	-0.27762	3.8592e-06
TRIM35	ENSG00000104228	842.908	494.947	0.7681	3.3829e-11		CHD8	ENSG00000100888	5134.07	6421.8	-0.32288	5.2785e-10
ZFAND1	ENSG00000104231	1423.66	1187.53	0.26164	0.001403		NFKBIA	ENSG00000100906	1993.92	2881.94	-0.53143	3.2012e-12
NIPAL2	ENSG00000104361	407.907	290.257	0.49091	0.00057625		SEC23A	ENSG00000100934	6351.23	7274.9	-0.19589	8.0166e-05
JPH1	ENSG00000104369	940.239	668.161	0.49283	5.5501e-07		GMPR2	ENSG00000100938	2296.04	2795.42	-0.28392	6.8924e-06
GDAP1	ENSG00000104381	1756.64	1317.52	0.41499	5.7167e-08		RABGGTA	ENSG00000100949	1361.97	1690.23	-0.31152	5.5172e-05
SH2D4A	ENSG00000104611	3885.35	3182.87	0.28772	1.2313e-06		ABHD12	ENSG00000100997	2331.15	2816.26	-0.27274	2.068e-05
SLC39A14	ENSG00000104635	7111.25	6230.77	0.19069	0.00015979		PROCR	ENSG00000101000	76.4005	145.878	-0.93311	0.00011351
GSR	ENSG00000104687	2233.98	1921.97	0.21703	0.0018066		GINS1	ENSG00000101003	1973.94	2376.91	-0.26801	0.0025261
KLHDC4	ENSG00000104731	2363.4	2045.49	0.20841	0.0019732		UQCC1	ENSG00000101019	1322.72	1543.6	-0.22279	0.0034167
NUCB1	ENSG00000104805	10270.4	9297.1	0.14365	0.002226		MYBL2	ENSG00000101057	6729.86	8179.43	-0.28142	1.3089e-08
ECH1	ENSG00000104823	3087.11	2500.92	0.3038	1.2993e-06		HNF4A	ENSG00000101076	92.5156	148.749	-0.68511	0.0032465
RELB	ENSG00000104856	311.198	173.163	0.8457	4.9547e-07		NDRG3	ENSG00000101079	2744.64	3863.24	-0.4932	9.5262e-17
AMH	ENSG00000104899	360.076	153.47	1.2303	6.2936e-05		ADNP	ENSG00000101126	6500.25	7306.57	-0.1687	0.00066927
TRMT1	ENSG00000104907	4357.38	3509.86	0.31205	3.8536e-08		CSTF1	ENSG00000101138	2199.57	2784.46	-0.34018	1.0643e-07
STX10	ENSG00000104915	2977.41	2349.67	0.3416	6.1895e-07		RAE1	ENSG00000101146	2081.36	2642.51	-0.34439	1.2792e-07
SNAPC2	ENSG00000104976	633.82	446.25	0.50622	0.0061067		DNAJC5	ENSG00000101152	4505.9	6920.73	-0.61911	3.599e-32
TIMM44	ENSG00000104980	4084.02	2413.22	0.75903	9.4579e-37		NELFCD	ENSG00000101158	6106.68	7356.08	-0.26855	1.2901e-07
PPP6R1	ENSG00000105063	3669.1	2852.47	0.36321	9.5617e-10		CTSZ	ENSG00000101160	8211.24	9342.41	-0.18619	8.726e-05
ZNF419	ENSG00000105136	163.745	103.484	0.66204	0.0028453		CHRNA4	ENSG00000101204	77.2352	148.194	-0.94015	0.00023659
URI1	ENSG00000105176	2989.85	2452.41	0.28587	4.4576e-05		CDC25B	ENSG00000101224	7248.84	8217.93	-0.18102	0.00035162
PDCD5	ENSG00000105185	2582.88	1930.9	0.41971	4.9394e-08		RNF24	ENSG00000101236	4934	5593.5	-0.18099	0.00065694
ANKRD27	ENSG00000105186	1722.15	1294.09	0.41227	1.0845e-06		SLC52A3	ENSG00000101276	118.598	193.76	-0.70819	0.00058523
TIMM50	ENSG00000105197	3153.01	2652.38	0.24944	5.5828e-05		MYL9	ENSG00000101335	1322.6	1890.81	-0.51563	4.5464e-12
PLD3	ENSG00000105223	6594.11	4729.1	0.47961	0.00021424		FAM83D	ENSG00000101447	2079.16	2981.03	-0.51981	7.6052e-16
PRX	ENSG00000105227	212.499	140.385	0.59807	0.0019802		LPIN2	ENSG00000101577	2078.66	2572.33	-0.30743	3.7437e-06
NUMBL	ENSG00000105245	1064.75	649.572	0.71296	0.0001385		MYL12A	ENSG00000101608	3303.34	3775.17	-0.19262	0.00081766
SLC1A5	ENSG00000105281	11111.2	5255.93	1.08	2.2237e-104		CEP76	ENSG00000101624	349.665	457.621	-0.38818	0.0033526
BBC3	ENSG00000105327	340.852	185.174	0.88027	4.6352e-08		CEP192	ENSG00000101639	1925.56	2577.91	-0.42092	2.0793e-10
CDC37	ENSG00000105401	5344.34	4691.58	0.18794	0.0003546		STS	ENSG00000101846	3083.68	4829.24	-0.64714	7.5202e-30
MEGF8	ENSG00000105429	3548.76	2249.7	0.65758	4.3239e-07		ATP11C	ENSG00000101974	27.6285	77.7032	-1.4918	0.00017878
DBP	ENSG00000105516	269.586	192.126	0.4887	0.0038437		PLP2	ENSG00000102007	14568.2	16053	-0.14002	0.0016468
RASIP1	ENSG00000105538	3100.75	2125.42	0.54487	0.00021249		PLS3	ENSG00000102024	23570.3	27781.9	-0.23718	3.1668e-08
FGF21	ENSG00000105550	109.892	16.09	2.7719	3.827e-14		SMARCA1	ENSG00000102038	1335.69	1589.19	-0.25071	0.001315
DNASE2	ENSG00000105612	3531.03	2027.43	0.80043	1.8251e-31		ASB9	ENSG00000102048	112.344	275.791	-1.2957	1.1839e-11
RPL18A	ENSG00000105640	30377	25414.3	0.25734	2.2016e-09		KCND1	ENSG00000102057	125.669	291.11	-1.2119	7.9966e-11
CRTC1	ENSG00000105662	1012.29	775.334	0.38473	2.8018e-05		PIM2	ENSG00000102096	859.308	1077.51	-0.32645	0.0003896
DDX49	ENSG00000105671	4401.99	3135.95	0.48925	5.682e-16		PGK1	ENSG00000102144	43384.3	50737.4	-0.22588	6.1426e-08
ETV2	ENSG00000105672	71.6918	26.8594	1.4164	0.0011501		PHEX	ENSG00000102174	22.849	58.7363	-1.3621	0.0012513
USF2	ENSG00000105698	2403.63	2079.07	0.20927	0.0016041		RP2	ENSG00000102218	1331.57	1679.43	-0.33485	1.0875e-05
CADM4	ENSG00000105767	527.98	379.918	0.47479	0.00013127		GABRE	ENSG00000102287	2159.06	3189	-0.56271	4.1761e-19
AVL9	ENSG00000105778	2837.77	2390.07	0.24771	0.00010714		CENPI	ENSG00000102384	823.364	1456.97	-0.82337	7.3282e-22
GTPBP10	ENSG00000105793	1452.8	1154.52	0.33153	3.1241e-05		GLA	ENSG00000102393	2294.57	2876.1	-0.32589	2.4711e-07
CDK6	ENSG00000105810	2327.67	1919.1	0.27845	5.2413e-05		NDFIP2	ENSG00000102471	5599.36	7154.49	-0.35359	5.9517e-12
BET1	ENSG00000105829	2166.5	1766.23	0.29469	2.9124e-05		PARP4	ENSG00000102699	4732.84	5758.7	-0.28304	8.5836e-08
NAMPT	ENSG00000105835	9089.4	7083.52	0.35972	2.2023e-13		DGKH	ENSG00000102780	576.574	783.836	-0.44305	1.9853e-05
DUS4L	ENSG00000105865	749.203	599.595	0.32137	0.0021538		MAPK3	ENSG00000102882	2500.44	3166.19	-0.34056	3.1113e-07
CBLL1	ENSG00000105879	2169.73	1883.7	0.20395	0.0037874		GDPD3	ENSG00000102886	118.545	242.455	-1.0323	1.66e-07
ZC3HAV1	ENSG00000105939	8878.13	7314.09	0.27958	1.2397e-08		ELMO3	ENSG00000102890	420.131	576.508	-0.4565	0.00016434
IQCE	ENSG00000106012	3802.98	2865.86	0.40816	5.7603e-12		PHKB	ENSG00000102893	6462.33	7122.91	-0.14041	0.0049142
GRB10	ENSG00000106070	4358.02	2920.51	0.57745	6.0751e-23		NUP93	ENSG00000102900	6598.49	8162.98	-0.30696	5.6835e-10
PLEKHA8	ENSG00000106086	1672.69	1355.54	0.3033	8.2581e-05		NFAT5	ENSG00000102908	4035.79	5545.24	-0.4584	2.3911e-17
GARS	ENSG00000106105	27180.2	9871.47	1.4612	7.5252e-226		PLLP	ENSG00000102934	312.033	416.09	-0.4152	0.0023076
SERPINE1	ENSG00000106366	995.337	764.223	0.38119	6.3441e-05		POLR2C	ENSG00000102978	3128.38	3663.32	-0.22774	9.2856e-05
CLDN15	ENSG00000106404	583.539	406.523	0.52149	1.3919e-05		CYB5B	ENSG00000103018	8147.3	11557.3	-0.50441	4.4458e-26
ZNF862	ENSG00000106479	730.441	530.602	0.46114	2.1925e-05		TANGO6	ENSG00000103047	1522.3	1812.21	-0.25149	0.00069015
ANKMY2	ENSG00000106524	1974.45	1648.45	0.26034	0.0002553		COG4	ENSG00000103051	4726	5297.99	-0.16482	0.0029626
FKTN	ENSG00000106692	2739.88	2212.28	0.30858	2.5057e-06		SLC7A6	ENSG00000103064	1531.45	2337.49	-0.61006	3.1668e-18
NMRK1	ENSG00000106733	703.434	544.12	0.37049	0.00077026		ESRP2	ENSG00000103067	3019.45	3462.55	-0.19755	0.00081687
MEGF9	ENSG00000106780	852.023	383.873	1.1503	4.8169e-25		FA2H	ENSG00000103089	2104.78	2554.68	-0.27948	2.0884e-05
TRIM14	ENSG00000106785	3277.43	2850.09	0.20156	0.0010301		CMC2	ENSG00000103121	1853.03	2211.51	-0.25515	0.00018522
C5	ENSG00000106804	339.307	213.109	0.671	2.7857e-05		WFDC1	ENSG00000103175	1924.68	2206.17	-0.19692	0.0046221
ECM2	ENSG00000106823	430.081	180.673	1.2512	3.918e-16		EEF2K	ENSG00000103319	2201.61	2496.54	-0.18137	0.0057172
PLGRKT	ENSG00000107020	469.009	335.597	0.48289	0.00024653		GSPT1	ENSG00000103342	13675.8	15225.6	-0.15488	0.00059469
NCS1	ENSG00000107130	2023.74	1710.83	0.24233	0.00054418		EARS2	ENSG00000103356	1961.71	2261.35	-0.20507	0.002008
TESK1	ENSG00000107140	1074.88	844.705	0.34766	9.0722e-05		GGA2	ENSG00000103365	3600.73	4291.45	-0.25318	8.1462e-06
EDF1	ENSG00000107223	8854.87	6854.33	0.36946	2.8638e-10		HMOX2	ENSG00000103415	2105.42	2448.66	-0.21789	0.00096315
PIP5K1B	ENSG00000107242	1457.84	1111.19	0.39173	1.5481e-06		QPRT	ENSG00000103485	1823.57	2890.75	-0.66468	1.1518e-23
RAPGEF1	ENSG00000107263	3041.8	2645.64	0.20131	0.0012339		BCKDK	ENSG00000103507	2072.87	2474.11	-0.25528	0.00012968
DVL1	ENSG00000107404	2321.25	1570.08	0.56407	0.003069		TMC5	ENSG00000103534	1630.53	2491.97	-0.61195	4.2762e-19
CCNJ	ENSG00000107443	695.759	553.307	0.33051	0.0031425		LACTB	ENSG00000103642	995.94	1312.04	-0.39768	2.547e-06
HPS1	ENSG00000107521	1207.87	1024.22	0.23794	0.005421		HERC1	ENSG00000103657	3526.3	4609.23	-0.38637	6.9999e-12
PHYH	ENSG00000107537	1020.05	787.949	0.37247	0.00015956		RAB11A	ENSG00000103769	4712.02	6836.71	-0.53696	1.1018e-24
EIF3A	ENSG00000107581	30172.9	24440.8	0.30396	3.1278e-12		CD276	ENSG00000103855	3913.14	4867.52	-0.31486	0.00027821
PLEKHA1	ENSG00000107679	1573.15	1303.45	0.27132	0.00055628		CEMIP	ENSG00000103888	397.299	504.687	-0.34516	0.0065374
PALD1	ENSG00000107719	334.989	212.206	0.65865	3.6894e-05		RPAP1	ENSG00000103932	3467.83	4030.21	-0.21682	0.00020605
UNC5B	ENSG00000107731	5376.29	2107	1.3514	4.4725e-81		DMXL2	ENSG00000104093	2971.9	3803.39	-0.3559	1.5793e-09
FBXW4	ENSG00000107829	1122.89	705.051	0.67142	4.6966e-13		RHOV	ENSG00000104140	2039.53	3348.08	-0.7151	1.8589e-29
NPM3	ENSG00000107833	1761.77	1314.91	0.42207	7.671e-08		LAPTM4B	ENSG00000104341	7879.13	9589.84	-0.28347	3.4802e-09
LHPP	ENSG00000107902	756.737	609.681	0.31174	0.003497		POP1	ENSG00000104356	1461.95	2225.48	-0.60622	2.1203e-17
GLRX3	ENSG00000108010	5195.44	4493.35	0.20945	0.00012425		UBR5	ENSG00000104517	6496.41	8139.34	-0.32527	7.1746e-11
CCNY	ENSG00000108100	3164.96	2474.76	0.3549	1.5868e-08		SQLE	ENSG00000104549	2446.44	4915.53	-1.0067	3.2803e-28
RPL28	ENSG00000108107	10130.2	8357.44	0.27754	8.3091e-09		ERI1	ENSG00000104626	1410.44	1667.55	-0.24159	0.0012258
PPIF	ENSG00000108179	4988.07	4471.38	0.15776	0.0046102		KCTD9	ENSG00000104756	2399.04	3143.27	-0.38981	3.5801e-10
NUFIP2	ENSG00000108256	9090.41	8053.62	0.17471	0.00040997		KCNN4	ENSG00000104783	2448.9	2853.6	-0.22065	0.00054254
GIT1	ENSG00000108262	4724.93	3716.96	0.34617	4.1613e-10		HNRNPL	ENSG00000104824	7518.72	8684.42	-0.20794	1.8731e-05
RPL19	ENSG00000108298	34029.4	30953.3	0.13669	0.0058683		TUBB4A	ENSG00000104833	18.6026	47.0248	-1.3379	0.0038076
CASC3	ENSG00000108349	6754.07	5966.97	0.17876	0.0005744		OAZ1	ENSG00000104904	7272.71	9136.35	-0.32912	2.0184e-11
GOSR2	ENSG00000108433	1062.68	868.317	0.29141	0.0014634		C19orf53	ENSG00000104979	3469.52	4180.06	-0.26879	2.1608e-06
TRIM16L	ENSG00000108448	8697.75	4041.43	1.1058	1.3022e-99		ASF1B	ENSG00000105011	3733.52	5187.09	-0.47439	8.3246e-18
RECQL5	ENSG00000108469	1288.15	1075.58	0.26018	0.0017717		FZR1	ENSG00000105325	1435.49	1744.29	-0.28109	0.00023871
CPD	ENSG00000108582	10682.4	9522.21	0.16586	0.00068354		TGFB1	ENSG00000105329	1587.31	1987.26	-0.32419	0.0011547
GOSR1	ENSG00000108587	3616.4	3157.64	0.19571	0.00096374		DENND3	ENSG00000105339	657.434	886.118	-0.43065	1.0283e-05
ALDH3A1	ENSG00000108602	1677.56	1171.65	0.51782	3.0862e-11		DMAC2	ENSG00000105341	1501.13	1886.44	-0.32962	5.2892e-05
C17orf75	ENSG00000108666	1092.1	886.938	0.3002	0.00087223		PLIN3	ENSG00000105355	5486.91	6748.37	-0.29855	5.0339e-05
EZH1	ENSG00000108799	1367.37	1105.86	0.30623	0.00018245		KDELR1	ENSG00000105438	7151.82	8088.52	-0.17757	0.00059957
VAT1	ENSG00000108828	7206.74	6445.65	0.16102	0.0018105		TNPO2	ENSG00000105576	2578.88	3123.69	-0.27651	8.1097e-06
ABCC3	ENSG00000108846	15313.1	8788.16	0.80114	1.716e-65		PON2	ENSG00000105854	6353.81	7423.31	-0.22444	6.2621e-06
VTN	ENSG00000109072	4144.08	3553.29	0.2219	0.00013651		ITGB8	ENSG00000105855	1738.84	2641.41	-0.60319	3.468e-19
TMEM33	ENSG00000109133	3022.43	2307.47	0.3894	1.1134e-09		HBP1	ENSG00000105856	2087.9	2552.33	-0.28976	1.0492e-05
CPE	ENSG00000109472	866.522	677.683	0.35463	0.00041554		OGDH	ENSG00000105953	11828.1	17466.3	-0.56235	2.6357e-35
TRIM2	ENSG00000109654	1066.21	600.415	0.82846	2.001e-17		H2AFV	ENSG00000105968	5312.88	6724.54	-0.33994	3.456e-11
TBC1D19	ENSG00000109680	204.913	137.168	0.57907	0.0036772		CAV2	ENSG00000105971	2205.06	2606.57	-0.24134	0.00019016
SH3D19	ENSG00000109686	3888.37	3279.07	0.24588	2.4813e-05		CAV1	ENSG00000105974	3653.73	4338.58	-0.24785	1.5102e-05
UGDH	ENSG00000109814	7331.34	4747.1	0.62703	1.4578e-33		LFNG	ENSG00000106003	268.183	369.924	-0.46401	0.0017808
ZPR1	ENSG00000109917	2536.78	1930.46	0.39405	5.2643e-09		VIPR2	ENSG00000106018	586.985	809.652	-0.46398	0.00040619
FNBP4	ENSG00000109920	3588.36	3029.86	0.24408	4.3435e-05		HOXA13	ENSG00000106031	1302.59	1691.62	-0.37702	7.1142e-07
HSPA8	ENSG00000109971	69711.7	48900.6	0.51155	3.2803e-34		HIBADH	ENSG00000106049	3622.8	4615.33	-0.34933	5.5007e-10
CCND1	ENSG00000110092	3958.02	3508.15	0.17407	0.0020648		HSPB1	ENSG00000106211	7431.72	11448.5	-0.6234	1.54e-19
PRPF19	ENSG00000110107	9127.83	7748.06	0.23644	1.7852e-06		CYP3A5	ENSG00000106258	31.1998	73.1538	-1.2294	0.00057733
TMEM109	ENSG00000110108	5011.68	4363.33	0.19987	0.00025621		AGFG2	ENSG00000106351	3279.49	5964	-0.86281	6.9189e-24
ARHGEF17	ENSG00000110237	1951.76	1700.14	0.19912	0.0041353		RPA3	ENSG00000106399	1421.51	1832.43	-0.36633	7.5222e-07
CEP164	ENSG00000110274	2405.26	1999.24	0.26674	9.4006e-05		GLCCI1	ENSG00000106415	898.895	1221.94	-0.44295	2.5589e-07
CARS	ENSG00000110619	3852.89	1481.04	1.3793	2.4443e-99		TSPAN13	ENSG00000106537	715.161	1127.2	-0.6564	1.2334e-12
RPS13	ENSG00000110700	8526.3	7528.46	0.17956	0.00031494		MRPL32	ENSG00000106591	1823.09	2487.08	-0.44807	6.8384e-09
NUP98	ENSG00000110713	27365.2	23123.3	0.24299	2.3322e-08		BLVRA	ENSG00000106605	1517.67	2120.27	-0.48239	2.2486e-11
NDUFS8	ENSG00000110717	4680.76	3296.62	0.50576	0.00027107		URGCP	ENSG00000106608	2938.77	3323.92	-0.17767	0.0036648
CHKA	ENSG00000110721	959.979	702.652	0.45019	3.632e-06		TMEM248	ENSG00000106609	4913.43	5589.96	-0.18611	0.0004591
GTF2H1	ENSG00000110768	3331.13	2797.79	0.25172	3.5169e-05		RHEB	ENSG00000106615	6063.02	7257.72	-0.25948	4.2413e-07
PRDM4	ENSG00000110851	1566.42	1337.31	0.22814	0.0034449		DOCK8	ENSG00000107099	665.429	872.987	-0.39167	7.5062e-05
COQ5	ENSG00000110871	1832.33	1583.49	0.21057	0.0037812		CA9	ENSG00000107159	1221.91	1447.6	-0.24453	0.0025519
CAPRIN2	ENSG00000110888	662.675	491.781	0.43029	0.00016243		CREB3	ENSG00000107175	2073.06	2417.01	-0.22146	0.00095702
CSRNP2	ENSG00000110925	1559.44	1214.43	0.36075	6.434e-06		ABHD17B	ENSG00000107362	922.916	1097.98	-0.25058	0.0050255
CAMKK2	ENSG00000110931	2491.02	1879.62	0.4063	1.2828e-09		VSIR	ENSG00000107738	2232.68	2851.19	-0.35279	4.2129e-08
ATP5F1B	ENSG00000110955	44581.1	40870.3	0.12538	0.0026128		MICU1	ENSG00000107745	3256.15	3984.2	-0.29112	3.8358e-07
BCL7A	ENSG00000110987	713.774	493.014	0.53384	1.018e-06		MINPP1	ENSG00000107789	1258.47	1469.24	-0.22339	0.0053165
CYP27B1	ENSG00000111012	175.898	106.532	0.72345	0.00091411		GBF1	ENSG00000107862	6469.67	7999.78	-0.30627	9.1804e-10
SH2B3	ENSG00000111252	509.146	322.773	0.65756	5.5211e-07		MAP3K8	ENSG00000107968	790.583	1040.75	-0.39663	0.0011451
ALDH2	ENSG00000111275	2007.77	1326.8	0.59764	8.8782e-16		DKK1	ENSG00000107984	773.722	1741.39	-1.1703	6.2826e-45
GTF2H3	ENSG00000111358	2050.35	1588.87	0.36788	3.0218e-07		TSPAN14	ENSG00000108219	2321.74	2955.6	-0.34825	2.4454e-08
SLC38A1	ENSG00000111371	31641.2	24409.5	0.37436	6.0894e-18		PSMD3	ENSG00000108344	6955.4	8486.7	-0.28707	6.233e-09
CPSF6	ENSG00000111605	5530.21	4981.73	0.15069	0.0046332		TUBD1	ENSG00000108423	448.843	590.156	-0.39489	0.0007837
GOLT1B	ENSG00000111711	2409.19	2041.3	0.23906	0.00044958		KPNB1	ENSG00000108424	24647.3	28168.2	-0.19264	6.778e-06
TMEM14C	ENSG00000111843	8500.92	7383.65	0.20328	0.00052973		NUP88	ENSG00000108559	4290.07	5035.95	-0.23126	0.0026648
HINT3	ENSG00000111911	2700.86	2018.95	0.41981	2.1567e-07		PSMD11	ENSG00000108671	9221.26	11656.5	-0.3381	6.8042e-13
NCOA7	ENSG00000111912	12766.2	11496.8	0.1511	0.0012645		CCL2	ENSG00000108691	12.4372	53.1166	-2.0945	1.7376e-05
ULBP1	ENSG00000111981	354.053	93.6203	1.9191	2.2822e-25		MLX	ENSG00000108788	1860.6	2475.53	-0.41197	1.0499e-09
PPARD	ENSG00000112033	1793.26	1536.15	0.22326	0.0026526		CNTNAP1	ENSG00000108797	550.456	678.322	-0.30134	0.005445
MCM3	ENSG00000112118	25943.2	23262.2	0.15737	0.00040353		PPP1R9B	ENSG00000108819	2071.59	2478.88	-0.25895	8.8248e-05
MED23	ENSG00000112282	1553.88	1298.13	0.25944	0.0010135		COL1A1	ENSG00000108821	1082.84	1454.17	-0.42537	3.8353e-06
ALDH5A1	ENSG00000112294	3475.54	2980.44	0.22171	0.00023975		MRPL27	ENSG00000108826	1192.61	1426.46	-0.25832	0.0011454
RPS12	ENSG00000112306	8846.41	7769.3	0.18731	0.00017584		HDAC5	ENSG00000108840	467.943	588.099	-0.32973	0.0049066
TFEB	ENSG00000112561	778.075	600.063	0.37479	0.001139		MPP2	ENSG00000108852	550.687	747.96	-0.44173	2.6554e-05
BICRAL	ENSG00000112624	1689.39	1368.07	0.30436	5.4537e-05		SLC16A6	ENSG00000108932	1937.46	2392.25	-0.3042	6.262e-06
SRF	ENSG00000112658	2391.93	2044.08	0.22672	0.00067089		FAM20A	ENSG00000108950	221.294	331.53	-0.58317	0.0011919
CUL9	ENSG00000112659	2282.88	1993.49	0.19555	0.0032929		YWHAE	ENSG00000108953	37952.3	42969.6	-0.17913	1.8119e-05
EXOC2	ENSG00000112685	4210.32	3495.02	0.26863	2.2085e-06		MAP2K6	ENSG00000108984	3880.16	5688.58	-0.55195	1.2808e-22
SENP6	ENSG00000112701	3899.22	3220.2	0.27604	2.9305e-06		WSB1	ENSG00000109046	5025.54	6004.72	-0.25682	1.0148e-06
VEGFA	ENSG00000112715	10554	6339.09	0.73544	1.1001e-50		SLC9A3R1	ENSG00000109062	1066.69	1462.37	-0.45516	3.0947e-08
PRSS16	ENSG00000112812	334.26	209.034	0.67724	1.9089e-05		TMEM97	ENSG00000109084	4166.29	5674.64	-0.44577	1.9777e-16
MAN2A1	ENSG00000112893	2870.97	2263.03	0.34328	1.1573e-07		FOXN1	ENSG00000109101	425.709	873.107	-1.0363	7.053e-13
HSPA9	ENSG00000113013	37559	30547.8	0.29809	3.5762e-12		ALDOC	ENSG00000109107	1585.11	2180.08	-0.4598	7.0024e-11
THG1L	ENSG00000113272	697.784	542.236	0.36386	0.0011345		GALNT7	ENSG00000109586	2154.54	2605.8	-0.27435	2.177e-05
TTC1	ENSG00000113312	3357.24	2788.26	0.26791	9.083e-06		DHX15	ENSG00000109606	8194.04	9837.04	-0.26365	4.2765e-08
NPR3	ENSG00000113389	298.672	136.265	1.1322	2.3964e-10		SNX25	ENSG00000109762	504.242	747.665	-0.56827	1.3316e-07
FAM172A	ENSG00000113391	1137.05	786.105	0.5325	6.8126e-09		NCAPG	ENSG00000109805	2064.44	3834.15	-0.89315	4.1254e-16
TARS	ENSG00000113407	49790.2	29848.3	0.73821	5.6028e-67		PPARGC1A	ENSG00000109819	1087.73	1301.78	-0.25917	0.0015587
SLC12A7	ENSG00000113504	873.523	615.852	0.50426	6.3368e-07		CCDC34	ENSG00000109881	1451.34	1713.36	-0.23944	0.001552
GNPDA1	ENSG00000113552	2698.97	2298.5	0.23172	0.00030024		VWA5A	ENSG00000110002	2229.5	3421.76	-0.61802	1.9722e-23
CSNK1A1	ENSG00000113712	4590.86	4132.39	0.15179	0.0061942		FOXRED1	ENSG00000110074	2419.53	2813.66	-0.21772	0.00069955
STC2	ENSG00000113739	6186.81	1446.42	2.0967	3.2363e-259		PPP6R3	ENSG00000110075	4994.56	5539.59	-0.14942	0.0045592
DBN1	ENSG00000113758	4934.21	3836.47	0.36304	0.003033		ST3GAL4	ENSG00000110080	2967.53	3472.85	-0.22686	0.00014199
TIMMDC1	ENSG00000113845	5982.61	4984.22	0.26341	6.8459e-06		ANAPC15	ENSG00000110200	301.213	406.053	-0.43089	0.0026045
AMOTL2	ENSG00000114019	9821.03	6225.12	0.65777	1.5163e-19		DDX6	ENSG00000110367	6671.87	7755.33	-0.2171	1.0499e-05
SLC25A36	ENSG00000114120	7347.72	6108.13	0.26657	1.9591e-07		CBL	ENSG00000110395	3896.83	4407.66	-0.17771	0.0014415
TFDP2	ENSG00000114126	2483.37	1916.77	0.37362	2.718e-08		FBXO3	ENSG00000110429	1022.61	1271.27	-0.31402	0.00025496
PRKAR2A	ENSG00000114302	4668.5	3824	0.28788	3.1825e-07		PDHX	ENSG00000110435	2489.53	3027.52	-0.28226	5.414e-06
IFT57	ENSG00000114446	369.689	261.937	0.49709	0.0010265		COMMD9	ENSG00000110442	1768.01	2045.48	-0.21032	0.0032453
NCBP2	ENSG00000114503	4149.36	3719.36	0.15783	0.0060224		NAA40	ENSG00000110583	1322.56	1664.02	-0.33134	1.1945e-05
PLXNA1	ENSG00000114554	5538.54	3974.07	0.47889	1.1008e-06		AIP	ENSG00000110711	1566.67	1886.39	-0.26793	0.00021757
MRPL3	ENSG00000114686	7993.8	6608.33	0.2746	0.0027843		CORO1C	ENSG00000110880	5796.53	7644.71	-0.39927	3.0703e-15
HEMK1	ENSG00000114735	905.966	632.499	0.51839	1.9923e-07		ASIC1	ENSG00000110881	1227.65	1443.97	-0.23415	0.0036859
ABHD14B	ENSG00000114779	3627.76	3083.36	0.23458	9.3328e-05		TSPAN11	ENSG00000110900	5.7211	26.8594	-2.2311	0.0019979
KLHL24	ENSG00000114796	1326.83	1075.89	0.30245	0.00037053		MLEC	ENSG00000110917	9032.62	9967.43	-0.14208	0.0026323
NEK4	ENSG00000114904	1460.58	1193.95	0.29079	0.00025113		MVK	ENSG00000110921	544.503	1070.98	-0.97592	3.2891e-22
IL1A	ENSG00000115008	80.0426	21.5815	1.891	7.1981e-07		PTGES3	ENSG00000110958	15380.8	18608.7	-0.27485	1.2196e-09
NCL	ENSG00000115053	55402.8	50272.2	0.1402	0.0010399		RSRC2	ENSG00000111011	2711.89	3295.1	-0.28102	4.6133e-06
ACTR3	ENSG00000115091	11034.1	9317.18	0.24401	3.0903e-07		KRT18	ENSG00000111057	20165.5	37318.9	-0.88802	1.4399e-93
APC2	ENSG00000115266	1075.82	745.26	0.52963	8.7246e-09		PPM1H	ENSG00000111110	1092.44	1356.23	-0.31205	0.0001351
CLIP4	ENSG00000115295	724.151	433.905	0.73891	1.0196e-10		METAP2	ENSG00000111142	6328.17	7556.54	-0.25594	3.3143e-06
AUP1	ENSG00000115307	3440.47	2799.6	0.29739	1.1559e-06		SLC6A12	ENSG00000111181	1110.38	3161.39	-1.5095	2.0955e-102
POLE4	ENSG00000115350	930.769	739.17	0.33252	0.00052699		FOXM1	ENSG00000111206	5841.89	7792.49	-0.41565	2.2761e-16
STAT1	ENSG00000115415	11007.4	9017.97	0.28759	1.7222e-09		RAD51AP1	ENSG00000111247	1593.78	1919.14	-0.26801	0.00020738
ODC1	ENSG00000115758	8170	7268.34	0.16871	0.00082222		DUSP16	ENSG00000111266	5546.22	8298.93	-0.58142	3.2278e-30
RAB3GAP1	ENSG00000115839	4301.66	3521.3	0.28879	5.4105e-07		SCNN1A	ENSG00000111319	883.987	1394.58	-0.65773	1.7545e-14
SLC1A4	ENSG00000115902	2492.25	1011.35	1.3012	6.2862e-69		OAS3	ENSG00000111331	7777.2	10064.6	-0.37197	1.0427e-14
SOS1	ENSG00000115904	3695.73	3212.9	0.20198	0.00069471		ARHGDIB	ENSG00000111348	19.2422	47.0228	-1.2891	0.0052179
WIPF1	ENSG00000115935	430.382	303.206	0.50532	0.001686		RFC5	ENSG00000111445	1770.39	2190.26	-0.30704	8.8785e-06
COX7A2L	ENSG00000115944	3452.37	2872.99	0.26504	1.3246e-05		CAND1	ENSG00000111530	10175	12146.8	-0.25554	3.5632e-08
PNO1	ENSG00000115946	1499.85	1257.33	0.25445	0.0012674		RAB5B	ENSG00000111540	4770.92	5962.93	-0.32175	1.0931e-09
RND3	ENSG00000115963	4087.12	3117.25	0.39081	9.9711e-07		CDCA3	ENSG00000111665	1329.06	1914.24	-0.52636	1.5138e-12
EPAS1	ENSG00000116016	13420.2	10550.6	0.34709	7.9302e-14		GNPTAB	ENSG00000111670	2369.85	3776.11	-0.67211	4.332e-28
PARD3B	ENSG00000116117	613.974	354.351	0.793	9.7527e-11		PTPN6	ENSG00000111679	609.781	765.806	-0.32869	0.0015248
RPL22	ENSG00000116251	2574.94	2005.21	0.36079	5.9128e-08		LPCAT3	ENSG00000111684	899.392	1237.34	-0.46022	9.3837e-08
QSOX1	ENSG00000116260	8344.32	7191.44	0.21451	1.4139e-05		SRSF9	ENSG00000111786	1550.82	1853.36	-0.25712	0.00046893
ERRFI1	ENSG00000116285	1363.16	639.716	1.0915	2.7631e-33		COL12A1	ENSG00000111799	44139.2	51643.2	-0.22652	5.0166e-08
MECR	ENSG00000116353	903.762	715.356	0.33728	0.00044903		BTN3A3	ENSG00000111801	574.708	824.027	-0.51986	7.0491e-07
KCNC4	ENSG00000116396	605.002	458.991	0.39847	0.00062677		FRK	ENSG00000111816	435.482	625.905	-0.52333	4.2423e-05
SCAMP3	ENSG00000116521	5415.18	4707.47	0.20206	0.00050132		GCNT2	ENSG00000111846	1829.08	2800.46	-0.61455	2.4265e-20
ARHGEF2	ENSG00000116584	5317.91	4003.45	0.40962	7.6929e-14		MAN1A1	ENSG00000111885	308.924	407.257	-0.39869	0.0044871
MEF2D	ENSG00000116604	3553.61	3021.82	0.23387	7.9105e-05		ICK	ENSG00000112144	688.172	844.292	-0.29497	0.0035447
SRM	ENSG00000116649	4580.75	3763.12	0.28365	0.0031672		FBXO9	ENSG00000112146	2208	2680.19	-0.27959	1.9042e-05
NCF2	ENSG00000116701	490.544	370.351	0.40549	0.0015742		CD83	ENSG00000112149	739.715	942.444	-0.34944	0.00030393
GADD45A	ENSG00000116717	1149.52	498.253	1.2061	4.6922e-09		MDN1	ENSG00000112159	2988.92	3345.86	-0.16275	0.0063665
BCAS2	ENSG00000116752	3732.96	3331.61	0.1641	0.00555		CAP2	ENSG00000112186	1999.75	2443.21	-0.28896	1.3838e-05
CTH	ENSG00000116761	3161.82	2527.15	0.32324	3.2052e-07		BAG2	ENSG00000112208	3541.05	4004.15	-0.17732	0.0016632
PLEKHM2	ENSG00000116786	2692.83	2200.67	0.29118	5.9498e-06		ASCC3	ENSG00000112249	4199.09	5237.6	-0.31883	3.5237e-09
KIF21B	ENSG00000116852	2600.12	1359.57	0.93543	3.8149e-40		CRYBG1	ENSG00000112297	178.901	316.893	-0.82483	7.0698e-07
TMEM9	ENSG00000116857	5488.39	4205.26	0.38419	1.7761e-12		GMNN	ENSG00000112312	3390.61	4941.34	-0.54336	3.2606e-22
C1orf109	ENSG00000116922	1339.74	1124.02	0.25329	0.0021971		PERP	ENSG00000112378	9030.66	10605.7	-0.23194	9.8584e-07
BMP8B	ENSG00000116985	634.833	430.634	0.55992	1.394e-06		ADGRG6	ENSG00000112414	1883.36	2245.78	-0.25391	0.00016069
ZNHIT6	ENSG00000117174	2463.84	1984.73	0.31196	3.9454e-06		SLC39A7	ENSG00000112473	9163.74	10656.4	-0.21771	3.6327e-06
ECE1	ENSG00000117298	11152.1	9882.36	0.17439	0.00028239		CCND3	ENSG00000112576	5908.22	6663.74	-0.17361	0.00082741
PRPF3	ENSG00000117360	3059.19	2561.43	0.2562	5.0719e-05		TMEM30A	ENSG00000112697	4973.95	5637.12	-0.18057	0.00061628
FAAH	ENSG00000117480	97.1351	53.4584	0.86158	0.0042085		GMDS	ENSG00000112699	1444.09	1792.27	-0.31162	2.0614e-05
F3	ENSG00000117525	4370.86	2596.23	0.7515	1.0602e-36		TTK	ENSG00000112742	1796.74	2777.37	-0.62834	2.1247e-21
VAMP4	ENSG00000117533	663.955	512.325	0.37403	0.00083575		SLC29A1	ENSG00000112759	1448.41	1798	-0.31193	9.6772e-05
TNFSF4	ENSG00000117586	95.8381	48.5264	0.98183	0.001741		BTN2A1	ENSG00000112763	1487.11	1899.57	-0.35317	1.4658e-06
SYF2	ENSG00000117614	1833.48	1341.17	0.45109	1.9622e-09		TENT5A	ENSG00000112773	3975.09	5816.79	-0.54923	3.6078e-24
TXNDC12	ENSG00000117862	701.55	318.954	1.1372	7.4633e-15		CEP72	ENSG00000112877	1544.57	1776.18	-0.20158	0.005431
ESYT2	ENSG00000117868	16025.8	14018	0.19312	2.1459e-05		HMGCS1	ENSG00000112972	1908.07	2287.31	-0.26154	8.843e-05
RCN2	ENSG00000117906	4596.48	3862.96	0.25082	8.7536e-06		BRD8	ENSG00000112983	3508.85	4125.97	-0.23373	4.1128e-05
ATF6	ENSG00000118217	6706.63	5910.99	0.18219	0.00044567		KIF20A	ENSG00000112984	3332.3	6161.98	-0.88688	7.0904e-59
FBXO30	ENSG00000118496	1537.83	1140.8	0.43085	6.0377e-08		LOX	ENSG00000113083	1969.44	2581.93	-0.39067	3.2044e-07
AKAP7	ENSG00000118507	208.164	139.697	0.57542	0.004048		HMGCR	ENSG00000113161	1890.91	3425.41	-0.8572	3.0096e-41
RNF146	ENSG00000118518	786.692	478.434	0.71748	3.0028e-11		PDE8B	ENSG00000113231	441.149	616.291	-0.48235	0.0001451
CTGF	ENSG00000118523	977.604	599.129	0.70638	1.1035e-12		CCNG1	ENSG00000113328	4343.66	4866.12	-0.16386	0.0020861
RXYLT1	ENSG00000118600	493.617	355.036	0.47543	0.00018057		LMNB1	ENSG00000113368	5767.02	6646.55	-0.20478	6.1681e-05
GTF3C3	ENSG00000119041	2953.74	2393.54	0.3034	2.1355e-06		PDE4D	ENSG00000113448	4204.13	4740.36	-0.17319	0.0013901
SATB2	ENSG00000119042	460.356	322.984	0.51129	0.00010177		RAD1	ENSG00000113456	4236.9	4933.17	-0.21951	6.5484e-05
SENP5	ENSG00000119231	1839.77	1573.21	0.22582	0.0022336		SKP1	ENSG00000113558	3894.78	4676.03	-0.26374	0.00029552
SET	ENSG00000119335	24874.2	22443	0.14839	0.00073557		PPP2CA	ENSG00000113575	5642.18	6487.21	-0.20134	7.7097e-05
RBM18	ENSG00000119446	1520.12	1292.56	0.23395	0.0024108		SEC24A	ENSG00000113615	2037.35	2460.61	-0.27232	4.1169e-05
MAPKAP1	ENSG00000119487	4343.06	3218.33	0.4324	3.7515e-14		H2AFY	ENSG00000113648	5967.45	7107.21	-0.25217	7.9469e-07
INVS	ENSG00000119509	1191.99	951.461	0.32515	0.0001621		PDGFRB	ENSG00000113721	379.657	523.479	-0.46344	0.00021424
DENND1A	ENSG00000119522	1827.92	1272.35	0.52271	4.2879e-12		CPEB4	ENSG00000113742	2749.01	3941.9	-0.51998	4.8365e-18
DCAF4	ENSG00000119599	470.555	342.421	0.45859	0.00052325		SMC4	ENSG00000113810	8544.65	11853.1	-0.47218	3.4979e-23
IFT43	ENSG00000119650	1008.45	846.648	0.2523	0.0065003		ACTR8	ENSG00000113812	1489.91	1727.65	-0.21358	0.0043241
ALDH6A1	ENSG00000119711	1571.77	1309.17	0.26374	0.00077414		CRBN	ENSG00000113851	751.94	923.706	-0.29682	0.0015203
YPEL5	ENSG00000119801	1362.8	1010.55	0.43144	3.0007e-07		CEP70	ENSG00000114107	910.461	1394.12	-0.61469	3.9831e-12
OGFRL1	ENSG00000119900	1665.76	1328.17	0.32674	2.198e-05		WNT5A	ENSG00000114251	8634.13	10511.7	-0.28387	2.9345e-09
IFIT2	ENSG00000119922	6116.15	4609.91	0.40788	2.6273e-10		USP4	ENSG00000114316	1463.31	1762.37	-0.26827	0.00032293
PPP1R3C	ENSG00000119938	1593.48	1280.89	0.31504	6.3768e-05		ECT2	ENSG00000114346	9118.26	12650.9	-0.47241	6.9971e-24
AVPI1	ENSG00000119986	7101.13	6348.24	0.16169	0.0013144		GNAI2	ENSG00000114353	4484.38	5434.84	-0.27733	3.2583e-07
DUSP1	ENSG00000120129	14109.9	10744	0.39318	1.2022e-17		HYAL1	ENSG00000114378	1076.04	2446.69	-1.1851	9.0541e-58
NUP43	ENSG00000120253	2338.47	1964.16	0.25166	0.00024659		BBX	ENSG00000114439	10335.7	11497.9	-0.15373	0.0012284
MTHFD1L	ENSG00000120254	5350.71	3891.52	0.45939	8.0991e-17		FRMD4B	ENSG00000114541	180.34	261.373	-0.53539	0.0027492
SNX19	ENSG00000120451	3994.26	3208.77	0.31591	6.0226e-08		SLC41A3	ENSG00000114544	3660.14	4712.49	-0.36459	8.0392e-11
TAF12	ENSG00000120656	1286.88	1039.38	0.30815	0.0042529		ATP6V1A	ENSG00000114573	5806.53	7225.41	-0.3154	1.1174e-06
ENOX1	ENSG00000120658	247.288	171.061	0.53168	0.0029607		EIF4G1	ENSG00000114867	49169.2	57118.6	-0.2162	2.939e-07
PROSER1	ENSG00000120685	2453.13	1797.97	0.44825	2.8808e-09		KCNIP3	ENSG00000115041	141.252	235.503	-0.73747	0.00010271
UFM1	ENSG00000120686	2059.75	1550.67	0.40958	1.4154e-08		CENPA	ENSG00000115163	573.695	869.084	-0.59921	5.8342e-09
EXOSC8	ENSG00000120699	2030.47	1592.67	0.35037	6.638e-07		SLC30A3	ENSG00000115194	11.993	41.8324	-1.8024	0.00093278
EGR1	ENSG00000120738	2231.46	1667.37	0.42041	2.1252e-09		MPV17	ENSG00000115204	1956.79	2276.67	-0.21843	0.0012704
SERP1	ENSG00000120742	6091.82	4576.09	0.41276	7.3484e-15		PSMD14	ENSG00000115233	4605.13	5674.43	-0.30123	6.4914e-06
ZFP30	ENSG00000120784	537.858	359.883	0.5797	1.9415e-05		REEP6	ENSG00000115255	1021.47	1229.48	-0.26739	0.0023451
GLT8D2	ENSG00000120820	526.878	365.726	0.52671	4.5271e-05		SPTBN1	ENSG00000115306	19283.8	21544.9	-0.15995	0.00020306
SOCS2	ENSG00000120833	40.4034	13.8153	1.5482	0.0032661		CCDC88A	ENSG00000115355	2487.47	3211.39	-0.36852	2.2422e-09
DUSP4	ENSG00000120875	1149.17	654.341	0.81247	3.1717e-08		LANCL1	ENSG00000115365	12443.3	17640.6	-0.50353	1.062e-28
RNF170	ENSG00000120925	776.618	625.04	0.31326	0.0026004		EFEMP1	ENSG00000115380	10422.4	12339.8	-0.24363	1.6698e-07
TRIM25	ENSG00000121060	8981.36	4754.68	0.91759	3.6267e-72		CCT4	ENSG00000115484	10909.3	12111.2	-0.15079	0.0015179
PYROXD1	ENSG00000121350	1719.49	1241.25	0.47019	1.4673e-09		TXNDC9	ENSG00000115514	855.417	1064.52	-0.3155	0.00044576
LHX4	ENSG00000121454	557.118	377.135	0.5629	5.0399e-06		SF3B1	ENSG00000115524	15484.5	16969.5	-0.13213	0.0026299
CSTA	ENSG00000121552	36.2813	2.53111	3.8414	2.1341e-07		MOB4	ENSG00000115540	629.219	787.525	-0.32376	0.0016545
DESI2	ENSG00000121644	3833.06	2928.23	0.38847	1.0267e-10		BIRC6	ENSG00000115760	4666.34	5873.54	-0.33194	2.9362e-10
CRY2	ENSG00000121671	458.918	320.461	0.51808	0.00016755		AAK1	ENSG00000115977	1767.89	2145.04	-0.27898	5.4785e-05
CAT	ENSG00000121691	3677.2	2539.33	0.53416	2.3291e-18		SPR	ENSG00000116096	1041.98	1222.41	-0.2304	0.0061059
LIAS	ENSG00000121897	357.589	262.366	0.44672	0.0030972		DHCR24	ENSG00000116133	22804.1	33494.5	-0.55463	3.9978e-38
CLCC1	ENSG00000121940	2439.69	2042.62	0.25628	0.00016667		CACYBP	ENSG00000116161	6363.28	7448.57	-0.22719	6.5087e-06
FYTTD1	ENSG00000122068	4663.53	4132.74	0.17432	0.0013892		LRRC42	ENSG00000116212	3722.93	4152.56	-0.15756	0.0059062
MRPS2	ENSG00000122140	1276.42	1038.81	0.29717	0.00055172		KIAA1324	ENSG00000116299	236.433	459.684	-0.95921	1.24e-11
RPL5	ENSG00000122406	34673.1	30069.6	0.20551	2.2887e-06		CAPZA1	ENSG00000116489	8673.86	10090.1	-0.2182	4.2986e-06
RPAP2	ENSG00000122484	2442.64	1943.08	0.3301	1.2349e-06		SFPQ	ENSG00000116560	12783.3	16592.8	-0.37629	9.8479e-17
FKBP9	ENSG00000122642	7244.92	6247.59	0.21367	3.3542e-05		RHOU	ENSG00000116574	1002.16	1596.27	-0.6716	1.954e-16
SLC25A51	ENSG00000122696	497.011	383.011	0.37589	0.0025871		FBXO2	ENSG00000116661	1952.37	2350.79	-0.26792	9.5661e-05
CCDC91	ENSG00000123106	1635.78	1297.75	0.33397	1.1806e-05		PLA2G4A	ENSG00000116711	1779.42	3008.72	-0.75775	1.4516e-26
PKN1	ENSG00000123143	3892.72	3160.76	0.30051	2.5937e-07		RGS2	ENSG00000116741	1054.27	1385.14	-0.39379	1.5602e-06
OPTN	ENSG00000123240	2762.07	2354.97	0.23004	0.00031745		CRYZ	ENSG00000116791	1740.4	2243.47	-0.36631	3.9134e-07
ATF1	ENSG00000123268	3145.31	2790.72	0.17256	0.0060537		PHTF1	ENSG00000116793	1029.93	1368.5	-0.41005	9.1655e-07
NMI	ENSG00000123609	663.866	527.176	0.33261	0.0031372		TTF2	ENSG00000116830	2595.44	3162.43	-0.28505	4.6297e-06
LPGAT1	ENSG00000123684	5162.9	4326.38	0.25502	3.7975e-06		MYCL	ENSG00000116990	46.6219	91.4738	-0.97235	0.0023384
KCNJ2	ENSG00000123700	37.916	11.2414	1.754	0.0018512		RLF	ENSG00000117000	1092.1	1285.91	-0.23569	0.0045343
DNPEP	ENSG00000123992	1466.98	1071.04	0.45384	2.6097e-08		ACADM	ENSG00000117054	4850.57	5790.28	-0.25548	1.3939e-06
FAM210B	ENSG00000124098	2166.32	1672.91	0.37289	1.5875e-07		KDM5B	ENSG00000117139	6665.26	9204.97	-0.46575	2.2342e-21
PIGT	ENSG00000124155	6796.84	5882	0.20856	4.9122e-05		UAP1	ENSG00000117143	4000.98	5394.28	-0.43108	1.8998e-15
NCOA5	ENSG00000124160	2549.43	2027.22	0.33067	6.5064e-07		GBP3	ENSG00000117226	402.79	590.753	-0.55253	4.7059e-06
MOCS3	ENSG00000124217	521.299	411.76	0.34031	0.0056778		GBP1	ENSG00000117228	117.923	178.956	-0.60175	0.0038573
STX16	ENSG00000124222	3385.19	2922.93	0.21182	0.00040132		CDK18	ENSG00000117266	550.491	950.935	-0.78863	3.4227e-12
DDX27	ENSG00000124228	3991.14	3502	0.18862	0.0011092		CD46	ENSG00000117335	28588.7	41412.4	-0.53462	3.4617e-36
PEPD	ENSG00000124299	2849.38	2365.8	0.26832	2.011e-05		CDC20	ENSG00000117399	3085.9	4684.25	-0.60213	7.7837e-26
MRS2	ENSG00000124532	2248.3	1888.59	0.25153	0.00022379		PRDX1	ENSG00000117450	19254.9	21935.6	-0.18805	0.0027851
SNRPC	ENSG00000124562	6995.04	6177.61	0.17928	0.00049402		PIK3R3	ENSG00000117461	1026.75	1780.04	-0.79382	1.9682e-18
XPO5	ENSG00000124571	7187.19	5969.67	0.26778	1.4842e-07		TSPAN1	ENSG00000117472	99.2849	209.892	-1.08	3.2846e-07
NQO2	ENSG00000124588	3659.31	2477.02	0.56297	2.3126e-20		CNN3	ENSG00000117519	678.968	886.379	-0.38458	8.1855e-05
ZNF391	ENSG00000124613	360.894	203.029	0.82989	1.7326e-07		PRRC2C	ENSG00000117523	14794.3	17162.7	-0.21424	1.5661e-06
TBCC	ENSG00000124659	932.688	739.335	0.33517	0.00050051		PTBP2	ENSG00000117569	614.987	805.284	-0.38894	0.00018685
CDKN1A	ENSG00000124762	12561.4	10606.9	0.24399	1.9628e-05		DARS2	ENSG00000117593	4117.55	4819.35	-0.22705	2.9437e-05
BBS2	ENSG00000125124	3186.92	2684.22	0.24766	6.2375e-05		STMN1	ENSG00000117632	6947.88	8142.27	-0.22886	3.4587e-06
MT2A	ENSG00000125148	3249.87	2715.35	0.25924	1.9937e-05		NEK2	ENSG00000117650	3054.08	4306.07	-0.49563	1.8278e-17
CLYBL	ENSG00000125246	154.862	97.6937	0.66464	0.0044708		RPS6KA1	ENSG00000117676	3888.05	4344	-0.15998	0.0036207
RNF113A	ENSG00000125352	591.125	380.61	0.63515	2.0753e-07		NSL1	ENSG00000117697	2103.27	2529.29	-0.2661	3.9614e-05
FAM193A	ENSG00000125386	1277.36	1044	0.29104	0.00059982		CENPF	ENSG00000117724	10978.1	20421.3	-0.89545	5.592e-71
MIF4GD	ENSG00000125457	1314.78	981.094	0.42236	3.1615e-05		OSBPL9	ENSG00000117859	4679.7	5182.24	-0.14716	0.006013
DDX31	ENSG00000125485	2481.73	2176.1	0.1896	0.0045092		KIF14	ENSG00000118193	2515.36	4059.42	-0.69051	2.1776e-30
IL1B	ENSG00000125538	93.7061	41.8751	1.162	0.00033957		HMGN3	ENSG00000118418	1094.8	1464.64	-0.41988	1.9491e-07
CCDC93	ENSG00000125633	2400.91	2027.73	0.24372	0.00034658		TNFAIP3	ENSG00000118503	1168.16	1488.32	-0.34945	1.2437e-05
FOSB	ENSG00000125740	505.273	374.599	0.43171	0.0066312		RAB32	ENSG00000118508	530.787	678.371	-0.35394	0.0011968
SYMPK	ENSG00000125755	6402.65	5747.06	0.15585	0.0023649		SGK1	ENSG00000118515	10208.7	15875.2	-0.63697	7.9111e-43
SDCBP2	ENSG00000125775	99.8003	50.8846	0.97182	0.0013418		FBXL5	ENSG00000118564	1703.3	2250.66	-0.40202	8.0251e-09
PSMF1	ENSG00000125818	4549.28	3606.82	0.33491	2.1525e-09		SLC16A7	ENSG00000118596	1636.42	1937.68	-0.24378	0.00074849
RBCK1	ENSG00000125826	4831.84	2722.73	0.82752	1.8189e-10		VAMP8	ENSG00000118640	1693.17	2045.97	-0.27305	9.02e-05
STK35	ENSG00000125834	2055.86	1750.66	0.23184	0.0011822		MYL12B	ENSG00000118680	9219.07	10067.9	-0.12707	0.0063261
MKKS	ENSG00000125863	1097.94	794.474	0.46673	4.4949e-07		RARRES1	ENSG00000118849	415.422	604.619	-0.54145	4.9805e-06
TBC1D20	ENSG00000125875	2199.48	1882.84	0.22425	0.001071		ELL2	ENSG00000118985	5984.74	8405.42	-0.49003	1.2787e-22
ITPA	ENSG00000125877	2309.05	1858.89	0.31286	4.8673e-06		NDUFB3	ENSG00000119013	988.602	1363.3	-0.46365	3.9623e-08
MAX	ENSG00000125952	1731.98	1319.19	0.39276	1.5842e-07		GDA	ENSG00000119125	10300.9	11611.2	-0.17275	0.00017883
RALY	ENSG00000125970	4041.01	3409.38	0.24521	1.6346e-05		PTBP3	ENSG00000119314	5876.54	7786.26	-0.40597	1.295e-15
EIF2S2	ENSG00000125977	11623.4	7563.09	0.61998	4.8413e-20		CTNNAL1	ENSG00000119326	3663.36	5080.13	-0.4717	2.0567e-17
CEP250	ENSG00000126001	3589.18	3156.3	0.18542	0.0019909		CNTRL	ENSG00000119397	542.229	694.288	-0.35663	0.0010481
PLAGL2	ENSG00000126003	1165.78	896.029	0.37968	0.00022297		TRIM32	ENSG00000119401	1098.53	1393.81	-0.34346	2.9722e-05
TMEM115	ENSG00000126062	1161.68	846.256	0.45704	2.0866e-07		PHF19	ENSG00000119403	3075.11	3529.17	-0.19869	0.00088188
PRDX5	ENSG00000126432	9174.1	8046.23	0.18925	9.8632e-05		NEK6	ENSG00000119408	882.211	1131.92	-0.35958	4.6043e-05
FLRT1	ENSG00000126500	192.28	39.7733	2.2733	2.5678e-18		NDUFA8	ENSG00000119421	1379.91	1978.4	-0.51976	8.0949e-12
ELK1	ENSG00000126767	4821.14	3964.29	0.28231	0.00074851		ACYP1	ENSG00000119640	439.764	618.214	-0.49138	2.2673e-05
AIF1L	ENSG00000126878	2274.94	1868.64	0.28384	0.003257		TTLL5	ENSG00000119685	2036.62	2330.03	-0.19417	0.0042117
CANX	ENSG00000127022	96204.1	88643.1	0.11809	0.0049071		SLIRP	ENSG00000119705	1088.85	1371.8	-0.33327	0.00036639
PPCS	ENSG00000127125	1474.97	1130.03	0.38432	1.562e-06		TMEM214	ENSG00000119777	4819.46	5965.32	-0.30773	5.2457e-09
MASP1	ENSG00000127241	63.359	27.0303	1.229	0.0017969		CRIPT	ENSG00000119878	449.909	651.727	-0.53463	2.6929e-06
YEATS4	ENSG00000127337	1224.61	1034.91	0.24282	0.0037003		CUTC	ENSG00000119929	1115.18	1502.42	-0.43001	5.2572e-06
IDUA	ENSG00000127415	239.844	123.137	0.96183	6.7334e-07		HELLS	ENSG00000119969	2558.95	2939.26	-0.1999	0.0013504
SIN3B	ENSG00000127511	4982.54	4049.44	0.29916	1.9117e-07		CYSTM1	ENSG00000120306	1928.13	3587.95	-0.89596	2.6128e-45
FBXL16	ENSG00000127585	1629.44	1157.26	0.49366	0.0050831		MRPS14	ENSG00000120333	1206.91	1519.1	-0.33189	2.8059e-05
GNG13	ENSG00000127588	41.4516	15.6607	1.4043	0.0049931		ACAT2	ENSG00000120437	1744.08	2817.79	-0.6921	2.9466e-25
TICAM1	ENSG00000127666	955.661	719.808	0.40889	1.4773e-05		MASTL	ENSG00000120539	1854.63	2481.88	-0.42031	3.454e-10
RNF6	ENSG00000127870	2592.05	1779.37	0.54273	7.0124e-13		KIAA1217	ENSG00000120549	563.018	800.091	-0.50698	8.5664e-07
GNG11	ENSG00000127920	3109.69	2126.02	0.54861	0.00019537		PLS1	ENSG00000120756	1526.25	1776.4	-0.21897	0.0025609
POR	ENSG00000127948	6396.87	4664.31	0.4557	1.0827e-07		TMPO	ENSG00000120802	10232.3	13251	-0.37296	9.2323e-16
CASD1	ENSG00000127995	781.309	546.356	0.51605	1.7665e-06		NFYB	ENSG00000120837	1147.98	1367.95	-0.25292	0.0016373
ADM2	ENSG00000128165	2071.5	455.007	2.1867	2.1579e-81		APAF1	ENSG00000120868	909.857	1241.63	-0.44852	1.633e-07
DGCR6L	ENSG00000128185	1569.89	1121.74	0.48492	1.2886e-09		PTK2B	ENSG00000120899	978.884	1337.6	-0.45044	6.8113e-08
ATF4	ENSG00000128272	21007.5	9811.6	1.0983	2.2934e-71		RDH10	ENSG00000121039	1737.02	2282.05	-0.39372	0.00064191
CDC42EP1	ENSG00000128283	6247.16	3324.34	0.91013	1.3278e-10		SCPEP1	ENSG00000121064	1022.77	1280.84	-0.32461	0.00011757
KRT17	ENSG00000128422	24918.5	17543.9	0.50625	1.3159e-30		NCAPH	ENSG00000121152	2176.52	3070.94	-0.49665	4.173e-15
DNAJB9	ENSG00000128590	891.503	536.23	0.73339	1.8325e-12		PSPC1	ENSG00000121390	1858.18	2801.05	-0.59208	3.8474e-19
MTX2	ENSG00000128654	1564.57	1346.79	0.21625	0.0062698		KIF18A	ENSG00000121621	1194.92	1689.73	-0.49988	9.8655e-11
ORMDL1	ENSG00000128699	1737.15	1309.07	0.40818	7.5268e-08		DEPDC7	ENSG00000121690	561.578	730.246	-0.3789	0.00037241
HOXD9	ENSG00000128709	241.709	117.047	1.0462	9.3509e-08		TBC1D15	ENSG00000121749	2583.54	3057.37	-0.24294	0.00011025
EIF2AK4	ENSG00000128829	4601.04	3911.77	0.23414	2.8426e-05		FABP3	ENSG00000121769	46.7819	86.6252	-0.88884	0.005252
TMOD2	ENSG00000128872	168.081	103.1	0.70511	0.001466		TNFSF10	ENSG00000121858	95.0385	256.36	-1.4316	1.0826e-12
ICE2	ENSG00000128915	2812.49	2401.73	0.22778	0.00035255		PIK3CA	ENSG00000121879	2199.32	2496.65	-0.18294	0.0056435
CHAC1	ENSG00000128965	2414.14	407.638	2.5662	1.5589e-193		GPSM2	ENSG00000121957	1926.12	3036.85	-0.65688	3.9027e-24
ANAPC13	ENSG00000129055	2459.81	2013.02	0.28919	1.6506e-05		CXCR4	ENSG00000121966	966.216	1165.34	-0.27034	0.0015119
COPB1	ENSG00000129083	9110.85	8103.12	0.16911	0.00064638		RASL11A	ENSG00000122035	227.833	507.692	-1.156	2.0377e-16
SUMF2	ENSG00000129103	11211.9	9956.4	0.17133	0.00032475		PRXL2A	ENSG00000122378	2886.64	3614.66	-0.32447	5.7615e-08
DCTD	ENSG00000129187	1253.98	934.856	0.4237	9.003e-07		CCDC18	ENSG00000122483	930.343	1347.61	-0.53457	3.0565e-10
KIF1C	ENSG00000129250	13018.4	11535.7	0.17444	0.00014644		2021-09-07	ENSG00000122545	8882.44	9993.38	-0.17002	0.00094075
PHF20L1	ENSG00000129292	2447.07	1965.73	0.31599	2.3802e-06		CBX3	ENSG00000122565	11527.1	13014.5	-0.1751	0.00013703
BCL2L2	ENSG00000129473	1387.61	1085.5	0.35425	1.6493e-05		HNRNPA2B1	ENSG00000122566	61802.4	69837.4	-0.17634	1.8548e-05
AJUBA	ENSG00000129474	6033.94	4520.34	0.41667	4.3543e-15		ARL4A	ENSG00000122644	953.423	1376.82	-0.53015	2.1245e-10
EAPP	ENSG00000129518	1531.49	1267.24	0.27324	0.00049074		ACO1	ENSG00000122729	7986.02	9722.06	-0.28379	4.5236e-09
QRICH2	ENSG00000129646	103.123	42.8619	1.2666	4.492e-05		TRIM24	ENSG00000122779	1876.71	2171.13	-0.21024	0.0019524
RHBDF2	ENSG00000129667	1078.17	909.025	0.24619	0.0057046		CALD1	ENSG00000122786	9793.51	11230.8	-0.19756	2.9143e-05
GNL3L	ENSG00000130119	3085.47	2482.62	0.31363	7.9636e-07		SRGN	ENSG00000122862	2809.63	3603.33	-0.35895	1.3957e-09
PRKCSH	ENSG00000130175	14020.7	12239.2	0.19604	2.1468e-05		BICC1	ENSG00000122870	2836.66	3231.44	-0.18799	0.0017414
CDC16	ENSG00000130177	6053.46	5302.28	0.19115	0.00026103		ZWINT	ENSG00000122952	4045.54	6188.86	-0.61334	5.8441e-30
RPL36	ENSG00000130255	9484.89	8140.32	0.22054	4.4562e-06		CIT	ENSG00000122966	1607.8	2669.27	-0.73136	1.9594e-26
PGLS	ENSG00000130313	2165.82	1375.96	0.65448	0.00017124		CDKN2C	ENSG00000123080	2410.96	3996.27	-0.72904	1.1505e-33
AFDN	ENSG00000130396	2032.71	1587.26	0.35686	7.7409e-07		RNF11	ENSG00000123091	2112.26	2494.89	-0.24019	0.00023929
UNC13A	ENSG00000130477	117.692	63.3692	0.89316	0.0010155		RASSF8	ENSG00000123094	2604.1	3299.19	-0.34133	2.0781e-08
KLHDC7B	ENSG00000130487	34.3623	7.85171	2.1297	0.00045112		WWP1	ENSG00000123124	2436.21	2851.47	-0.22706	0.00029151
PXDN	ENSG00000130508	9466.66	7395.33	0.35624	3.3729e-13		ACOT9	ENSG00000123130	3088.4	3506.04	-0.18298	0.0023064
GDF15	ENSG00000130513	5652.84	1390.23	2.0237	1.6166e-12		DDX39A	ENSG00000123136	3997.99	4942.57	-0.30599	2.314e-08
TRPM4	ENSG00000130529	282.131	182.771	0.62633	0.00037083		ADGRE5	ENSG00000123146	3952.37	5768.17	-0.5454	1.0234e-23
CAMSAP1	ENSG00000130559	3497.63	3006.22	0.21842	0.00033259		ORMDL2	ENSG00000123353	318.536	415.791	-0.3844	0.0052141
ASS1	ENSG00000130707	35486.9	15653.7	1.1808	3.0259e-158		LRP1	ENSG00000123384	9007.03	10083.4	-0.16286	0.00057864
PRRC2B	ENSG00000130723	18011	16524.2	0.1243	0.0053037		TUBA1B	ENSG00000123416	4800.91	7020.6	-0.54829	5.7134e-26
EIF2S3	ENSG00000130741	36788.3	32275.1	0.18883	1.0981e-05		STIL	ENSG00000123473	3269.76	4430.39	-0.43825	6.4363e-13
LRRC47	ENSG00000130764	2046.68	1721	0.25004	0.00045049		HJURP	ENSG00000123485	2194.13	2604.94	-0.2476	0.00012831
SESN2	ENSG00000130766	2943.05	1081.13	1.4448	3.998e-91		MORF4L2	ENSG00000123562	18702.3	20857.3	-0.15733	0.00032255
HIP1R	ENSG00000130787	1551.37	1272.08	0.28636	0.0017458		RAB9A	ENSG00000123595	3236.37	3698.68	-0.19264	0.0014398
EIF3G	ENSG00000130811	2790.87	2308.33	0.27387	1.5549e-05		C4BPA	ENSG00000123838	151.024	278.537	-0.88309	8.2207e-07
DKC1	ENSG00000130826	9725.5	7330.09	0.40794	7.5325e-17		C4BPB	ENSG00000123843	9049.75	11586.8	-0.35653	3.878e-14
TRAF3	ENSG00000131323	1981.81	1496.69	0.40504	1.9254e-08		CKS2	ENSG00000123975	1710.28	2596.14	-0.60213	9.6415e-19
TBC1D5	ENSG00000131374	2877.98	1802.7	0.6749	3.8338e-24		ACSL3	ENSG00000123983	6337.53	8144.17	-0.36185	7.931e-13
CAPN7	ENSG00000131375	2905.77	2468.15	0.23549	0.00023553		INHA	ENSG00000123999	363.274	584.319	-0.6857	4.0421e-08
NR1H2	ENSG00000131408	1886.82	1361.36	0.47091	2.4267e-05		OBSL1	ENSG00000124006	3624.13	4460.77	-0.29966	1.6546e-07
PSME3	ENSG00000131467	11408.5	10368	0.13797	0.0032756		SDC4	ENSG00000124145	2234.82	2687.1	-0.26589	3.4476e-05
PPFIA1	ENSG00000131626	3490.91	2981.31	0.22766	0.0009877		NCOA3	ENSG00000124151	4843.27	6058.35	-0.32294	6.0241e-10
STARD3	ENSG00000131748	1283.86	1016.93	0.33627	5.4531e-05		CHD6	ENSG00000124177	2629.68	3380.34	-0.36228	4.4328e-09
CHD1L	ENSG00000131778	3564.07	2881.24	0.30684	2.6196e-07		ZNFX1	ENSG00000124201	3216.95	3793.56	-0.23786	5.7496e-05
C19orf12	ENSG00000131943	682.291	532.741	0.35695	0.0061484		CSE1L	ENSG00000124207	14437.1	16327.1	-0.17748	7.5295e-05
DNAJB1	ENSG00000132002	7030.14	5244.1	0.42286	3.7429e-16		STAU1	ENSG00000124214	6108.76	6960.4	-0.18829	0.00020142
CC2D1A	ENSG00000132024	3797.09	2884.56	0.39654	1.7673e-05		LYPD3	ENSG00000124466	398.01	726.417	-0.86799	4.864e-14
NUP210	ENSG00000132182	23444.8	21505.1	0.12459	0.0041101		USP9X	ENSG00000124486	15596.3	18920.4	-0.27874	2.8949e-10
ENOSF1	ENSG00000132199	2644.52	2287.6	0.20917	0.001192		TRERF1	ENSG00000124496	243.699	394.641	-0.69544	2.7717e-06
TIMM10B	ENSG00000132286	1122.62	941.333	0.2541	0.0035189		BTN2A2	ENSG00000124508	183.503	367.822	-1.0032	2.7226e-10
PER2	ENSG00000132326	655.515	480.914	0.44685	0.00016483		BTN2A3P	ENSG00000124549	212.535	301.232	-0.50317	0.0021161
MYBBP1A	ENSG00000132382	9044.95	8050.28	0.16807	0.00053564		SERPINB6	ENSG00000124570	7245.97	9023.77	-0.31655	1.2237e-10
TBC1D14	ENSG00000132405	1100.27	847.926	0.37585	3.3518e-05		HIST1H2BJ	ENSG00000124635	431.537	1311.56	-1.6037	2.5357e-59
KDM6B	ENSG00000132510	1269.92	970.669	0.38768	9.2075e-05		OR2B6	ENSG00000124657	57.549	99.1546	-0.78489	0.0067285
PCBD2	ENSG00000132570	464.692	307.8	0.59428	1.1499e-05		MAD2L1BP	ENSG00000124688	1190.82	1413.63	-0.24746	0.0017892
NIP7	ENSG00000132603	2548.91	2240.93	0.18578	0.0049366		KLHDC3	ENSG00000124702	4628.69	5330.46	-0.20366	0.00015549
VPS4A	ENSG00000132612	2919.9	2297.77	0.34568	5.424e-08		LRRFIP1	ENSG00000124831	6536.76	7570.82	-0.21187	2.0839e-05
MTSS1L	ENSG00000132613	2202.27	1864.42	0.24026	0.0038944		RAB17	ENSG00000124839	1054.36	1568.64	-0.57315	1.2821e-12
IGHMBP2	ENSG00000132740	1430.53	1213.57	0.2373	0.00335		EREG	ENSG00000124882	728.095	994.663	-0.45008	1.7617e-06
RBM38	ENSG00000132819	874.038	591.642	0.56297	0.0025496		MYRF	ENSG00000124920	350.571	476.714	-0.44342	0.00088154
SERINC3	ENSG00000132824	7780.45	6852.48	0.18323	0.00031434		AHNAK	ENSG00000124942	14386.8	23747.5	-0.72303	1.4562e-59
ZBED3	ENSG00000132846	1426.61	1090.69	0.38735	2.356e-06		ABCC4	ENSG00000125257	6994.82	7908.38	-0.17709	0.00037033
DCTN4	ENSG00000132912	5100.34	4494.56	0.18242	0.00082813		C17orf53	ENSG00000125319	429.387	612.719	-0.51294	1.8699e-05
PEMT	ENSG00000133027	909.874	686.515	0.40637	0.00026941		SLC25A35	ENSG00000125434	495.856	705.01	-0.50772	5.3899e-06
SCO1	ENSG00000133028	2628.67	2293.27	0.19693	0.0025723		NUP85	ENSG00000125450	3163.76	3784.29	-0.25838	1.0542e-05
SLC41A1	ENSG00000133065	3238.2	2640.74	0.29425	1.5034e-05		GTF3C4	ENSG00000125484	4305.05	5225.54	-0.27955	2.2928e-07
TPT1	ENSG00000133112	8351.03	6864.11	0.28288	9.4608e-06		TNFSF9	ENSG00000125657	2267.54	2836.31	-0.32289	0.0015437
GPALPP1	ENSG00000133114	906.908	720.203	0.33255	0.00067743		THOC2	ENSG00000125676	5291.9	6241.66	-0.23815	3.4751e-06
MORC4	ENSG00000133131	2766.95	1983.8	0.48003	3.1336e-13		C3	ENSG00000125730	31288.3	39908.9	-0.35109	1.6319e-16
BEX2	ENSG00000133134	110.567	29.9053	1.8865	4.9778e-07		SNRPD2	ENSG00000125743	4123.82	4796.04	-0.21786	6.3827e-05
BTBD2	ENSG00000133243	1904.28	1361.83	0.4837	0.0066805		GPCPD1	ENSG00000125772	1019.61	1474.04	-0.53177	1.0391e-10
CNDP2	ENSG00000133313	4777.12	3731.35	0.35644	2.4765e-10		PANK2	ENSG00000125779	846.64	1102.35	-0.38077	2.1682e-05
FOPNL	ENSG00000133393	1949.91	1461.83	0.41563	9.3993e-07		SNRPB	ENSG00000125835	4910.3	5778.81	-0.23496	1.1214e-05
MED10	ENSG00000133398	3070.9	2022.96	0.60219	1.4214e-20		BMP2	ENSG00000125845	1932.98	2713.53	-0.48934	1.0914e-13
ADCK2	ENSG00000133597	788.434	645.501	0.28857	0.0051914		DSTN	ENSG00000125868	13364.4	15970.8	-0.25704	1.719e-08
AGAP3	ENSG00000133612	2669.53	2199.59	0.27936	0.00026958		MGME1	ENSG00000125871	1937.23	2250.79	-0.21644	0.0024479
KRBA1	ENSG00000133619	788.345	649.831	0.27876	0.0064701		MCM8	ENSG00000125885	3562.6	4169.72	-0.22702	5.7771e-05
ACTR3B	ENSG00000133627	863.04	561.578	0.61994	1.8908e-09		NECAB3	ENSG00000125967	1046.86	1255.95	-0.26271	0.0024416
TMEM254	ENSG00000133678	615.343	410.731	0.5832	1.4111e-06		PSMB2	ENSG00000126067	6724.79	8393.91	-0.31985	1.0129e-10
LARS	ENSG00000133706	13541.5	9245.13	0.55062	1.42e-31		HECTD3	ENSG00000126107	1821.88	2106.07	-0.20913	0.0026478
CCDC59	ENSG00000133773	1427.3	1145.73	0.31702	6.8714e-05		PCID2	ENSG00000126226	2047.83	2516.5	-0.29732	8.7738e-06
AMPD3	ENSG00000133805	219.429	118.12	0.89351	1.1962e-05		THRA	ENSG00000126351	2942.92	3657.24	-0.3135	1.4825e-07
RRAS2	ENSG00000133818	1162.87	954.814	0.28439	0.0012907		RRAS	ENSG00000126458	679.039	877.795	-0.37039	0.00018888
LOXL2	ENSG00000134013	11153.6	8639.97	0.36841	7.6765e-15		STAT5A	ENSG00000126561	1520.86	1933.3	-0.34618	1.956e-06
CTIF	ENSG00000134030	2036.14	1534.53	0.40804	1.4013e-06		DLGAP5	ENSG00000126787	2195.57	4013.41	-0.87024	8.8321e-46
VHL	ENSG00000134086	2521.58	2032.33	0.3112	3.4092e-06		PZP	ENSG00000126838	1450.17	2392.32	-0.72219	3.7575e-09
KATNBL1	ENSG00000134152	874.819	713.037	0.29501	0.0022612		TSPAN8	ENSG00000127324	319.211	439.179	-0.4603	0.00068654
NOTCH2	ENSG00000134250	16976.9	14960.8	0.18239	7.1837e-05		HP1BP3	ENSG00000127483	11802.6	15307.1	-0.37509	4.232e-16
SPIRE1	ENSG00000134278	1600.69	1290.36	0.31092	6.9031e-05		MACF1	ENSG00000127603	8418.09	10379.1	-0.30212	1.6048e-07
KIDINS220	ENSG00000134313	3328.18	2693.66	0.30517	8.0977e-07		TUBA4A	ENSG00000127824	3236.78	4587.08	-0.50302	1.326e-18
RSAD2	ENSG00000134321	122.4	64.7426	0.91882	0.0005812		AKAP9	ENSG00000127914	2428.55	3026.22	-0.31742	2.9799e-07
NARS	ENSG00000134440	13024.7	10931.7	0.25274	7.0689e-08		SEM1	ENSG00000127922	1943.04	2292.33	-0.2385	0.00048877
IL15RA	ENSG00000134470	184.018	121.163	0.60289	0.0039314		HIP1	ENSG00000127946	1392.46	1733.45	-0.31601	3.0353e-05
RBMX2	ENSG00000134597	1404.66	1153.89	0.28372	0.00051983		PTPN12	ENSG00000127947	3664.39	4247.03	-0.21288	0.00019883
YARS	ENSG00000134684	17541	8807.08	0.99399	2.1159e-101		STEAP4	ENSG00000127954	7658.97	19113.7	-1.3194	1.0232e-174
AGO4	ENSG00000134698	567.441	422.141	0.42675	0.00043831		GNAI1	ENSG00000127955	2283.68	2727.71	-0.25633	8.6011e-05
BTF3L4	ENSG00000134717	4290.8	3762.38	0.1896	0.00084383		PAICS	ENSG00000128050	17402	19552.8	-0.16812	0.00012053
DHX34	ENSG00000134815	3208.53	2367.52	0.43853	2.7783e-05		TUBGCP6	ENSG00000128159	1830.84	2182.78	-0.25366	0.00022112
ARGLU1	ENSG00000134884	6316.92	5314.29	0.24934	1.3436e-06		YWHAH	ENSG00000128245	2956.18	3316.9	-0.1661	0.0060169
BIVM	ENSG00000134897	841.683	695.022	0.27622	0.0065448		APOL2	ENSG00000128335	1993.69	2484.85	-0.31771	1.2679e-06
CTSL	ENSG00000135047	9045.92	8222.8	0.13764	0.0041833		SPECC1	ENSG00000128487	4405.71	5470.1	-0.31219	5.8595e-09
PSAT1	ENSG00000135069	32435.7	9416.31	1.7843	0		DOCK4	ENSG00000128512	721.965	1011.91	-0.48708	3.5831e-07
HRK	ENSG00000135116	429.654	268.757	0.67687	2.2393e-06		MKLN1	ENSG00000128585	4086.49	5452.32	-0.41601	1.4513e-14
SYNCRIP	ENSG00000135316	9522.17	8483.9	0.16656	0.00077378		KLHDC10	ENSG00000128607	2628.07	3123.7	-0.24926	3.8771e-05
AKIRIN2	ENSG00000135334	905.682	710.978	0.3492	0.00038603		OPN1SW	ENSG00000128617	102.803	200.543	-0.96403	0.0024528
PRR5L	ENSG00000135362	2892.68	2336.76	0.30789	1.3175e-06		MYO1B	ENSG00000128641	4873.04	5953.03	-0.2888	4.3016e-08
NAT10	ENSG00000135372	5314.83	4635.93	0.19717	0.00031039		KNSTRN	ENSG00000128944	1860.85	2893.48	-0.63685	2.4798e-22
CDK4	ENSG00000135446	4489.99	3181.21	0.49714	2.5055e-11		VPS13C	ENSG00000129003	2324.35	2771.44	-0.25381	9.2096e-05
KRT7	ENSG00000135480	34829.9	29058.7	0.26136	9.9726e-10		PALLD	ENSG00000129116	6051.51	8285.34	-0.45327	1.7258e-19
OS9	ENSG00000135506	7205.24	6351.16	0.18203	0.00032292		E2F8	ENSG00000129173	462.275	641.686	-0.47311	3.4618e-05
REPS1	ENSG00000135597	1201.37	879.121	0.45055	4.4996e-07		SOX15	ENSG00000129194	278.808	398.238	-0.51436	0.00044686
RAB11FIP5	ENSG00000135631	2470.18	1953.3	0.33871	5.3116e-07		PIMREG	ENSG00000129195	720.704	1241.03	-0.78405	3.0876e-18
KLHL36	ENSG00000135686	1308.91	999.04	0.38976	9.1008e-05		SLC44A2	ENSG00000129353	2731.05	4050.22	-0.56855	1.365e-21
PCNX2	ENSG00000135749	633.803	506.799	0.32262	0.0056184		AP1M2	ENSG00000129354	726.923	1342.28	-0.88481	2.3901e-23
NPL	ENSG00000135838	328.291	208.43	0.65541	4.2377e-05		MTUS1	ENSG00000129422	5154.41	6269.29	-0.28249	8.2602e-08
FAM129A	ENSG00000135842	1166.31	234.394	2.315	1.1537e-93		PARP2	ENSG00000129484	1725.97	2020.37	-0.22721	0.0065326
SERPINE2	ENSG00000135919	1339.67	696.475	0.94374	8.035e-26		FOXA1	ENSG00000129514	820.237	1106.3	-0.43163	2.491e-06
EPC2	ENSG00000135999	1084.83	915.462	0.2449	0.0064458		EGLN3	ENSG00000129521	1262.08	1552.17	-0.29848	0.00020832
ARHGEF4	ENSG00000136002	2645.51	2066.98	0.35602	6.6211e-08		MIS18BP1	ENSG00000129534	2483.44	3116.48	-0.32758	1.271e-07
RNASEH2B	ENSG00000136104	794.031	579.515	0.45435	1.6442e-05		EPB41L4A	ENSG00000129595	1089.91	1295.64	-0.24945	0.0024258
RCBTB1	ENSG00000136144	1014.01	776.62	0.38479	4.7066e-05		SEC14L1	ENSG00000129657	3987.35	4670.96	-0.22829	3.5815e-05
IL6	ENSG00000136244	237.267	97.2644	1.2865	2.5852e-10		ART1	ENSG00000129744	4.051	19.9945	-2.3033	0.0054428
CALCOCO2	ENSG00000136436	3622.6	2798.43	0.37241	4.5148e-10		SGO1	ENSG00000129810	409.896	637.57	-0.63732	8.6758e-08
VEZF1	ENSG00000136451	2092.94	1666.6	0.32862	3.1481e-06		NXNL2	ENSG00000130045	78.3014	128.026	-0.70933	0.0066871
TRA2B	ENSG00000136527	10282.6	8279.96	0.31251	8.7464e-11		STARD8	ENSG00000130052	87.2742	157.976	-0.85608	0.00021662
EPRS	ENSG00000136628	17266.6	11785	0.55103	5.1313e-24		SAT1	ENSG00000130066	3005.59	4138.7	-0.46153	2.4014e-15
ECPAS	ENSG00000136813	10034.5	8981.84	0.15988	0.0010015		LDLR	ENSG00000130164	1980.49	3064.47	-0.62978	1.7512e-22
KLF4	ENSG00000136826	1063.51	552.873	0.94381	7.6259e-22		THEM6	ENSG00000130193	1481.4	1906.68	-0.3641	1.1073e-06
SLC31A1	ENSG00000136868	8192.62	5035.94	0.70207	2.3107e-42		NECTIN2	ENSG00000130202	1907.33	2241.96	-0.23321	0.00060925
ZNF189	ENSG00000136870	814.054	622.595	0.38683	0.00015483		ATP8B3	ENSG00000130270	190.947	383.869	-1.0074	1.8419e-10
USP20	ENSG00000136878	1595.26	1224.97	0.38105	4.6581e-05		BST2	ENSG00000130303	12183.8	13949.8	-0.19527	1.909e-05
ATP6V1G1	ENSG00000136888	3692.78	3201.85	0.2058	0.00050087		SLC27A1	ENSG00000130304	227.921	332.002	-0.54265	0.0018796
RABEPK	ENSG00000136933	1589.18	1101.63	0.52864	4.8814e-11		RTN4IP1	ENSG00000130347	503.887	628.512	-0.31884	0.0046667
GOLGA1	ENSG00000136935	2135.21	1788.54	0.2556	0.00025143		ZSWIM6	ENSG00000130449	1105.05	1419.03	-0.3608	1.2902e-05
ARPC5L	ENSG00000136950	2413.08	1770.49	0.44673	1.6785e-08		H19	ENSG00000130600	115759	183132	-0.66176	3.7712e-44
DERL1	ENSG00000136986	2804.28	2311.98	0.2785	1.5397e-05		ATXN10	ENSG00000130638	7952.28	10383.9	-0.3849	2.1787e-11
MYC	ENSG00000136997	10638.1	6431.79	0.72594	5.0938e-12		ZC3H4	ENSG00000130749	2069.47	2602.3	-0.33052	4.8044e-07
GRHPR	ENSG00000137106	4458.67	3532.68	0.33585	2.1883e-09		SLC6A8	ENSG00000130821	5544.26	6213.25	-0.16435	0.0019903
RPS6	ENSG00000137154	42960.2	35073.5	0.29262	6.8398e-12		DUSP9	ENSG00000130829	955.484	1278.47	-0.42012	1.3627e-06
FOXP4	ENSG00000137166	2319.39	1652.37	0.4892	6.8255e-05		NOL11	ENSG00000130935	3172.41	3781.43	-0.25335	1.5074e-05
PIM1	ENSG00000137193	3213.36	2532.3	0.34364	3.2095e-08		UBE4B	ENSG00000130939	4350.77	5581.47	-0.35937	2.4303e-11
TMEM14B	ENSG00000137210	2306.53	1887.14	0.28952	2.6098e-05		PRRG1	ENSG00000130962	948.181	1158.78	-0.28937	0.0009219
TJAP1	ENSG00000137221	2509.73	1843.78	0.44487	8.7891e-11		UBA1	ENSG00000130985	25423.4	28949.9	-0.1874	1.173e-05
BPHL	ENSG00000137274	526.096	412.57	0.35069	0.0044936		AKAP12	ENSG00000131016	379.816	932.411	-1.2957	2.3117e-32
FLOT1	ENSG00000137312	12874.3	11478.6	0.16554	0.00029261		BPIFA2	ENSG00000131050	0	11.0258	#NAME?	0.0024941
FHDC1	ENSG00000137460	650.931	465.904	0.48247	2.3908e-05		ACSS2	ENSG00000131069	1331.16	1834.53	-0.46273	4.0392e-10
ANKRD42	ENSG00000137494	824.431	667.475	0.30468	0.0026381		CAP1	ENSG00000131236	6362.14	7017.82	-0.14151	0.0048473
CREBZF	ENSG00000137504	3804.68	3122.91	0.28489	8.7095e-07		PPT1	ENSG00000131238	9443.67	10341.9	-0.13109	0.0049482
DCUN1D5	ENSG00000137692	1755.2	1501.2	0.22552	0.0024063		ABCB7	ENSG00000131269	1524.58	1778.93	-0.2226	0.0021475
ALKBH8	ENSG00000137760	772.035	614.017	0.33039	0.0018675		HAUS8	ENSG00000131351	1007.44	1185.64	-0.23498	0.0059886
MAP2K5	ENSG00000137764	1516	1117.45	0.44006	3.9766e-08		SLC6A6	ENSG00000131389	3730.22	4519.31	-0.27684	1.91e-05
SLTM	ENSG00000137776	6680.36	5765.08	0.21259	3.1856e-05		TUBG1	ENSG00000131462	3681.63	5154.98	-0.48562	1.5621e-18
THBS1	ENSG00000137801	1401.04	1023.59	0.45286	4.4353e-08		ACLY	ENSG00000131473	14579.3	19494.3	-0.41912	4.1552e-21
PARP6	ENSG00000137817	1786.49	1209.97	0.56216	2.0863e-13		VPS25	ENSG00000131475	2394.71	2989.45	-0.32003	3.8558e-07
RPLP1	ENSG00000137818	30709.4	23910.9	0.36101	2.5064e-12		DIAPH1	ENSG00000131504	13628.4	17076.9	-0.32543	4.4803e-13
RSL24D1	ENSG00000137876	5800.38	2841.82	1.0293	3.3961e-74		TRAF7	ENSG00000131653	4750.13	5289.22	-0.15509	0.0040062
KYAT3	ENSG00000137944	1361.67	1144.37	0.25082	0.0019797		WDR44	ENSG00000131725	1800.69	2785.73	-0.62951	2.4438e-21
RABGGTB	ENSG00000137955	3222.12	2685.03	0.26307	1.6721e-05		TNS4	ENSG00000131746	2870.47	3504.45	-0.2879	1.6104e-06
RTCA	ENSG00000137996	1340.24	1089.48	0.29885	0.00027091		TOP2A	ENSG00000131747	17152.1	22366.3	-0.38294	2.4389e-18
ADCY3	ENSG00000138031	6437.88	5538.14	0.21719	2.5879e-05		PDHA1	ENSG00000131828	12006.4	13689.6	-0.18927	4.2491e-05
LRPPRC	ENSG00000138095	15093.3	12767.8	0.2414	1.8907e-07		ZSCAN5A	ENSG00000131848	96.9217	164.542	-0.76357	0.00094357
MYOF	ENSG00000138119	31489.8	27984.7	0.17025	9.389e-05		RHPN2	ENSG00000131941	933.612	1113.5	-0.25421	0.0048833
DUSP5	ENSG00000138166	680.248	482.033	0.49693	6.313e-05		TRIM21	ENSG00000132109	373.242	488.09	-0.38703	0.0023078
FAM149B1	ENSG00000138286	875.37	722.651	0.27659	0.0048756		RAF1	ENSG00000132155	6837.07	9201.89	-0.42855	3.1944e-18
ATIC	ENSG00000138363	8890.67	8027.45	0.14735	0.0027831		HSD17B7	ENSG00000132196	415.671	947.044	-1.188	7.4143e-29
METTL5	ENSG00000138382	1127.3	873.195	0.36849	2.9765e-05		TRIM5	ENSG00000132256	362.884	474.1	-0.38568	0.003278
IDH1	ENSG00000138413	16554.3	14869.6	0.15484	0.00068476		PTCD3	ENSG00000132300	3071.29	3450.8	-0.16808	0.0045669
OLA1	ENSG00000138430	6542.16	5662.64	0.20829	7.3793e-05		PTPRE	ENSG00000132334	344.157	531.98	-0.6283	8.5273e-07
HCN4	ENSG00000138622	172.274	103.613	0.7335	0.003095		RAN	ENSG00000132341	24010.4	28306.9	-0.2375	0.00012999
AP1AR	ENSG00000138660	1253.96	1002.01	0.3236	0.00016731		PRKAA1	ENSG00000132356	8289.4	10130.1	-0.28931	1.8365e-09
LARP1B	ENSG00000138709	972.807	803.563	0.27574	0.0030352		CARD6	ENSG00000132357	2316.53	4229.91	-0.86866	5.535e-47
NAAA	ENSG00000138744	677.565	542.529	0.32066	0.0037082		EEFSEC	ENSG00000132394	1071.81	1352.57	-0.33565	0.00010333
ANXA3	ENSG00000138772	6257.08	4808.23	0.37998	7.1072e-13		FIGNL1	ENSG00000132436	2574	3005.71	-0.2237	0.00037083
RNF185	ENSG00000138942	1875.63	1427.23	0.39416	1.2294e-07		ANKRD17	ENSG00000132466	7604.13	8717.04	-0.19706	5.1199e-05
SINHCAF	ENSG00000139146	3884.92	3448.59	0.17188	0.0031807		H3F3B	ENSG00000132475	11752.6	12989.2	-0.14433	0.0015256
AMIGO2	ENSG00000139211	75.21	25.014	1.5882	3.4712e-05		MATN2	ENSG00000132561	1274.71	1702.9	-0.41782	5.6169e-08
INHBE	ENSG00000139269	992.121	198.173	2.3238	8.8324e-83		FLOT2	ENSG00000132589	8709.99	10339.2	-0.24738	2.4676e-07
PHLDA1	ENSG00000139289	317.31	197.534	0.68379	2.457e-05		ERAL1	ENSG00000132591	3512.87	4069.87	-0.21233	0.00054005
DUSP6	ENSG00000139318	144.574	92.715	0.64094	0.006624		PRMT7	ENSG00000132600	3758.7	5155.46	-0.45587	7.9767e-17
SDSL	ENSG00000139410	291.44	169.214	0.78435	3.8335e-06		BTBD3	ENSG00000132640	7479.74	9931.99	-0.40909	2.0138e-17
TCHP	ENSG00000139437	1724.82	1384.75	0.31682	2.9454e-05		NES	ENSG00000132688	181.868	444.41	-1.289	2.0609e-17
NUP58	ENSG00000139496	3474.03	3022.35	0.20094	0.00088888		TESMIN	ENSG00000132749	53.5334	112.754	-1.0747	0.0002339
SLC7A1	ENSG00000139514	9743.69	6791.76	0.52068	4.0922e-26		MMACHC	ENSG00000132763	623.107	855.051	-0.45653	5.1421e-06
NABP2	ENSG00000139579	3130.32	2693.05	0.21707	0.00044317		CASP9	ENSG00000132906	2083.05	3249.75	-0.64164	3.0601e-24
TMBIM6	ENSG00000139644	40874.4	32841	0.3157	1.7241e-13		MTUS2	ENSG00000132938	48.9674	166.729	-1.7676	7.1798e-12
WDFY2	ENSG00000139668	780.456	595.986	0.38904	0.00018193		RFC3	ENSG00000133119	2358.46	3200.37	-0.44039	1.6096e-12
VPS33A	ENSG00000139719	838.662	667.249	0.32986	0.00080607		STARD13	ENSG00000133121	504.793	837.044	-0.72961	5.7321e-06
DENR	ENSG00000139726	5419.06	4508.45	0.26541	8.5514e-07		TBC1D8B	ENSG00000133138	522.241	670.268	-0.36002	0.0010854
PELI2	ENSG00000139946	299.418	182.988	0.71041	2.2577e-05		EPHB2	ENSG00000133216	237.41	358.082	-0.59291	0.00010473
NAA30	ENSG00000139977	1396.28	1159.76	0.26775	0.0012063		SLF1	ENSG00000133302	3069.18	5721.66	-0.89858	9.5791e-45
JDP2	ENSG00000140044	1329.74	816.049	0.70441	4.21e-16		PDZD2	ENSG00000133401	1580.08	2112.48	-0.41893	3.1207e-09
CLBA1	ENSG00000140104	731.631	582.948	0.32775	0.0018949		C1QTNF6	ENSG00000133466	4771.15	10257.5	-1.1043	2.1075e-83
WARS	ENSG00000140105	16792.5	6458.61	1.3785	2.8248e-139		BTG1	ENSG00000133639	2109.04	2527.93	-0.26137	0.00017364
TCF12	ENSG00000140262	4356.86	2932.12	0.57135	1.1799e-22		SPINK5	ENSG00000133710	56.3409	121.334	-1.1067	5.8562e-05
ZSCAN29	ENSG00000140265	1752.5	1122.43	0.64279	1.6643e-06		IMPA1	ENSG00000133731	992.583	1212.75	-0.28903	0.0005449
TSPAN3	ENSG00000140391	465.9	234.563	0.99005	4.587e-12		SWAP70	ENSG00000133789	2327.62	2719.74	-0.22461	0.0005691
DNAJA4	ENSG00000140403	3147.37	2715.85	0.21274	0.00059022		HSD17B4	ENSG00000133835	6001.3	6880.95	-0.19733	0.00032003
EFL1	ENSG00000140598	3762.93	3282.46	0.19708	0.00088915		ZFC3H1	ENSG00000133858	2253.7	2703.47	-0.26252	4.6843e-05
C16orf58	ENSG00000140688	2070.96	1562.89	0.40609	4.0381e-06		RNF122	ENSG00000133874	51.0283	98.8962	-0.95462	0.0016251
ARMC5	ENSG00000140691	555.483	355.72	0.643	0.0002005		ERG28	ENSG00000133935	1415.4	2491.24	-0.81566	4.9462e-31
PARN	ENSG00000140694	4664.81	3626.56	0.36322	1.2388e-10		NUMB	ENSG00000133961	2243.61	2581.24	-0.20224	0.0020723
TXNL4B	ENSG00000140830	941.643	679.825	0.47002	1.6857e-06		MBD2	ENSG00000134046	3726.84	4345.33	-0.22151	9.2108e-05
KIFC3	ENSG00000140859	8879.85	7967.84	0.15635	0.0011344		CCNB1	ENSG00000134057	6793.09	10808.6	-0.67004	2.9121e-24
OSGIN1	ENSG00000140961	704.038	186.722	1.9148	1.1258e-46		BHLHE40	ENSG00000134107	6286.41	7873.4	-0.32475	1.1326e-10
RPS2	ENSG00000140988	61919.4	55369.9	0.16129	9.8648e-05		VAV3	ENSG00000134215	646.347	1150.54	-0.83193	7.4836e-19
GID4	ENSG00000141034	1061.18	745.901	0.50862	4.0292e-08		PSRC1	ENSG00000134222	755.137	925.89	-0.2941	0.0019973
NOB1	ENSG00000141101	3156.65	2557.3	0.30377	9.3661e-07		AP4B1	ENSG00000134262	720.846	884.525	-0.29521	0.0027455
TOM1L1	ENSG00000141198	2172.61	1615	0.4279	4.3757e-08		NAPG	ENSG00000134265	1683.26	1971.91	-0.22834	0.0014877
SGSM2	ENSG00000141258	2761.96	2321.79	0.25046	0.00014174		PPHLN1	ENSG00000134283	2885.59	3344.66	-0.21299	0.0004182
BCAS3	ENSG00000141376	692.311	560.638	0.30435	0.0040205		YWHAQ	ENSG00000134308	13510	16066.1	-0.24999	2.8176e-08
PRELID3A	ENSG00000141391	238.937	120.604	0.98636	3.3114e-07		ROCK2	ENSG00000134318	10645.8	12363.6	-0.21582	2.8002e-06
IMPA2	ENSG00000141401	8946.09	7902.23	0.179	0.00019103		LPIN1	ENSG00000134324	1297.9	2001.35	-0.62479	3.0821e-16
SLC39A6	ENSG00000141424	5472.04	4654.97	0.23331	1.5307e-05		LDHA	ENSG00000134333	89018.9	113739	-0.35355	6.2962e-18
ZMYND15	ENSG00000141497	139.795	61.2267	1.1911	6.365e-06		RELCH	ENSG00000134444	1269.28	1481.29	-0.22285	0.003932
TP53	ENSG00000141510	6696.56	5649.45	0.24531	1.952e-06		EMP1	ENSG00000134531	3574.7	4899.8	-0.4549	3.1669e-16
SECTM1	ENSG00000141574	885.729	688.023	0.36441	0.00023179		RERG	ENSG00000134533	1478.84	2038.75	-0.46322	1.7856e-10
WDR45B	ENSG00000141580	4409.52	3527.42	0.32201	1.0862e-08		DDB2	ENSG00000134574	1753.09	2043.45	-0.22111	0.0023814
CBX4	ENSG00000141582	2226.77	1246.63	0.83691	4.3101e-06		ACP2	ENSG00000134575	1223.63	1435.12	-0.23	0.0038182
RNF165	ENSG00000141622	1220.86	1000.63	0.28699	0.00073192		SPOCD1	ENSG00000134668	25.6741	62.1707	-1.2759	0.0010127
DYM	ENSG00000141627	2463.41	2079.13	0.24468	0.00019098		CDCA8	ENSG00000134690	1769.91	2890.76	-0.70777	9.4603e-27
SMAD4	ENSG00000141646	2386.91	2074.32	0.2025	0.0023969		TUT4	ENSG00000134744	3655.42	4320.31	-0.2411	1.9773e-05
ZCCHC2	ENSG00000141664	1026.07	860.03	0.25468	0.0057614		FADS2	ENSG00000134824	2055.99	2488.92	-0.27569	3.2816e-05
PMAIP1	ENSG00000141682	1916.73	772.968	1.3102	7.8732e-53		ETS1	ENSG00000134954	1805.41	2461.46	-0.44719	2.9601e-11
IGFBP4	ENSG00000141753	4918.1	4042.38	0.2829	3.0397e-07		APC	ENSG00000134982	2243.98	2956.16	-0.39766	5.28e-10
FKBP10	ENSG00000141756	4346.97	3681.05	0.23989	2.0111e-05		NREP	ENSG00000134986	62.0085	117.129	-0.91756	0.0011613
SAMD1	ENSG00000141858	2763.88	2268.97	0.28466	0.0031421		OSTF1	ENSG00000134996	787.741	1102.58	-0.48509	1.2066e-07
BRD4	ENSG00000141867	6452.56	5459.1	0.24121	0.0011027		CEMIP2	ENSG00000135048	5853.94	6585.27	-0.16984	0.00077191
PFKL	ENSG00000141959	7258.38	6190.75	0.22953	0.0014163		TAOK3	ENSG00000135090	3219.07	3679.15	-0.19273	0.00096869
ZFP14	ENSG00000142065	271.719	165.1	0.71878	6.3449e-05		RNFT2	ENSG00000135119	248.177	355.897	-0.52009	0.0005494
SIK1	ENSG00000142178	5404.68	4671.27	0.2104	0.00064375		TRAFD1	ENSG00000135148	4069.3	5486.18	-0.43102	1.7681e-15
DOP1B	ENSG00000142197	778.448	526.095	0.56528	9.0978e-08		TMEM60	ENSG00000135211	351.3	515.676	-0.55376	1.2966e-05
AKT1	ENSG00000142208	3103.58	2520.32	0.30033	2.0835e-06		MDFIC	ENSG00000135272	1335.55	1823.09	-0.44895	7.0078e-05
EVI5L	ENSG00000142459	1043.66	802.313	0.37942	3.5966e-05		ORC3	ENSG00000135336	1518.29	1768.89	-0.2204	0.0029708
SLC47A1	ENSG00000142494	825.39	639.201	0.3688	0.00024106		EHF	ENSG00000135373	1377.18	3051.66	-1.1479	1.3061e-63
NOSIP	ENSG00000142546	2944.54	2529.01	0.21947	0.0022189		CD63	ENSG00000135404	8899.24	10062.3	-0.1772	0.00015289
CYR61	ENSG00000142871	14402.2	12939	0.15456	0.00073466		GDF11	ENSG00000135414	345.383	596.549	-0.78844	1.5427e-10
PRKACB	ENSG00000142875	2523.2	1974.83	0.35353	1.1353e-07		TROAP	ENSG00000135451	1690.05	2763.25	-0.7093	2.7355e-26
LMO4	ENSG00000143013	2625.13	1855.34	0.5007	5.4411e-14		ESPL1	ENSG00000135476	2612.84	3776.86	-0.53157	1.2958e-18
STRIP1	ENSG00000143093	2071.91	1804.14	0.19964	0.004548		HNRNPA1	ENSG00000135486	43763.5	47760.5	-0.12609	0.0021613
POGK	ENSG00000143157	8301.45	6867.69	0.27354	4.0366e-08		CCT7	ENSG00000135624	18366.3	22440.6	-0.28904	4.7482e-11
CREG1	ENSG00000143162	5961.34	3972.36	0.58564	2.7136e-27		DYSF	ENSG00000135636	225.861	334.916	-0.56836	0.00024226
PFDN2	ENSG00000143256	2547.65	1729.87	0.5585	1.1809e-16		CPM	ENSG00000135678	244.623	434.284	-0.82808	1.0819e-08
PRCC	ENSG00000143294	5345.8	4310.76	0.31046	3.4473e-05		KCNK1	ENSG00000135750	1666.86	2180.94	-0.38782	3.3021e-08
MRPL24	ENSG00000143314	5616.49	4691.17	0.25972	3.3998e-05		GLUL	ENSG00000135821	1311.51	2216.16	-0.75683	3.5694e-25
GABPB2	ENSG00000143458	1003.26	715.187	0.4883	0.0031459		DHX9	ENSG00000135829	19984.7	23059.8	-0.20649	1.6796e-06
HAX1	ENSG00000143575	7331.63	4315.58	0.76458	9.0848e-48		RC3H1	ENSG00000135870	1011.98	1191.56	-0.23567	0.0061783
C1orf43	ENSG00000143612	14443.5	10910.5	0.40471	2.4484e-18		TMBIM1	ENSG00000135926	1995.81	2435.15	-0.28704	1.6563e-05
TTC13	ENSG00000143643	1743.19	1310.1	0.41205	7.1365e-08		EDAR	ENSG00000135960	72.8291	140.6	-0.94901	0.00014408
NVL	ENSG00000143748	2168.37	1719.02	0.33502	2.1613e-06		ANKRD36	ENSG00000135976	240.999	365.639	-0.60139	6.1601e-05
CDC42BPA	ENSG00000143776	8015.18	6628.38	0.27408	5.2483e-08		DRAM1	ENSG00000136048	2254.18	2969.29	-0.39751	3.9296e-10
PYCR2	ENSG00000143811	1027.92	750.788	0.45325	1.0527e-06		WASHC4	ENSG00000136051	3377.2	3971.95	-0.23402	3.9813e-05
WNT9A	ENSG00000143816	307.378	214.271	0.52058	0.0012778		SLC41A2	ENSG00000136052	665.66	853.291	-0.35825	0.00029038
EPHX1	ENSG00000143819	10948.3	9070.33	0.27148	1.4352e-08		CKAP2	ENSG00000136108	3160.26	3861.45	-0.2891	6.6729e-07
ZC3H8	ENSG00000144161	774.824	578.49	0.42158	6.0181e-05		BORA	ENSG00000136122	470.502	636.416	-0.43577	0.00012472
AMMECR1L	ENSG00000144233	2506.29	2191.58	0.19358	0.0036468		SUCLA2	ENSG00000136143	2999.8	3838.83	-0.3558	1.3287e-09
CDCA7	ENSG00000144354	3514.91	3126.78	0.16881	0.004915		LMO7	ENSG00000136153	11493.7	18709.6	-0.70293	3.9155e-54
DLX1	ENSG00000144355	116.217	61.3956	0.92062	0.00080559		ITM2B	ENSG00000136156	3588.15	4084.65	-0.18697	0.00078667
RHBDD1	ENSG00000144468	1605.29	907.478	0.8229	8.9341e-24		NUDT15	ENSG00000136159	1197.94	1505.79	-0.32996	4.7212e-05
HES6	ENSG00000144485	260.472	154.198	0.75634	2.4765e-05		EDNRB	ENSG00000136160	822.512	1214.21	-0.56191	2.1108e-10
EAF1	ENSG00000144597	887.31	647.304	0.455	4.8793e-06		TNS3	ENSG00000136205	7586.32	10262.6	-0.43593	1.9913e-19
DYNC1LI1	ENSG00000144635	2422.1	2037.12	0.24973	0.00013831		RAC1	ENSG00000136238	11150.1	12592.1	-0.17546	0.00016132
SLC25A38	ENSG00000144659	1299.57	967.372	0.42589	4.0603e-07		KDELR2	ENSG00000136240	9373.42	10976.9	-0.22782	1.3608e-06
IQSEC1	ENSG00000144711	1536.02	1157.78	0.40783	2.3389e-07		BZW2	ENSG00000136261	5041.13	5947.66	-0.23858	4.1717e-06
RPL32	ENSG00000144713	19325.8	17126.6	0.17429	0.00011913		IREB2	ENSG00000136381	8383.09	12587.9	-0.58649	7.7768e-34
LRIG1	ENSG00000144749	327.775	218.344	0.5861	0.00022669		NMT1	ENSG00000136448	6666.55	7567.17	-0.18281	0.00023854
DGKQ	ENSG00000145214	499.108	346.112	0.52811	4.9055e-05		TEX2	ENSG00000136478	3285.29	3954.71	-0.26755	3.443e-06
LYAR	ENSG00000145220	1309.93	1035.68	0.3389	5.7735e-05		BRIP1	ENSG00000136492	1091.78	1360.6	-0.31756	0.00010751
ENOPH1	ENSG00000145293	1707.01	1468.29	0.21733	0.0033693		KAT7	ENSG00000136504	3244.65	3631.35	-0.16244	0.004784
PYURF	ENSG00000145337	729.659	580.455	0.33004	0.0017763		KCTD3	ENSG00000136636	6495.11	7332.19	-0.17489	0.00050387
SETD7	ENSG00000145391	8671.85	7177.47	0.27286	1.0734e-07		SMPD4	ENSG00000136699	4975.35	5717.52	-0.20059	0.00015904
RPS3A	ENSG00000145425	9694.63	8684.41	0.15876	0.0011403		SAP130	ENSG00000136715	1730.45	2285.02	-0.40106	5.6048e-09
RASA1	ENSG00000145715	1646.16	1369.83	0.26511	0.00058293		SMC2	ENSG00000136824	6815.16	8198.65	-0.26664	6.6694e-08
BTF3	ENSG00000145741	15541	13949.3	0.15588	0.00058026		FAM129B	ENSG00000136830	15641.1	17324.4	-0.14746	0.0013931
COMMD10	ENSG00000145781	668.911	544.078	0.298	0.0065402		TMOD1	ENSG00000136842	392.343	715.529	-0.8669	3.9286e-14
ARHGAP26	ENSG00000145819	490.632	351.484	0.48119	0.000652		STXBP1	ENSG00000136854	1911.52	2213.68	-0.21173	0.0020609
NHP2	ENSG00000145912	3204.21	2566.99	0.31989	0.00046766		FPGS	ENSG00000136877	2441.7	2932.1	-0.26405	0.00024609
BOD1	ENSG00000145919	2698.1	1817.46	0.57003	2.3053e-17		PSMB7	ENSG00000136930	3697.44	4635.87	-0.32632	4.9396e-09
GFOD1	ENSG00000145990	974.442	685.146	0.50817	2.1853e-06		CTSV	ENSG00000136943	220.779	336.244	-0.60691	0.00013916
TRIM41	ENSG00000146063	2531.1	1829.59	0.46824	0.0015463		DSCC1	ENSG00000136982	787.385	996.336	-0.33956	0.00028699
TNFRSF21	ENSG00000146072	1206.26	855.18	0.49624	2.8982e-08		PLAA	ENSG00000137055	2747.84	3347.34	-0.28472	1.1281e-05
ABT1	ENSG00000146109	1893.56	1587.64	0.25422	0.00083369		UBAP2	ENSG00000137073	2636.26	3090.56	-0.22938	0.00022914
CYP39A1	ENSG00000146233	487.914	373.446	0.38573	0.0033359		ALDH1B1	ENSG00000137124	2089.37	2529.71	-0.2759	2.7216e-05
TPBG	ENSG00000146242	1726.36	1323.01	0.38391	0.0020389		ARHGEF39	ENSG00000137135	380.332	550.165	-0.53261	1.8733e-05
IRAK1BP1	ENSG00000146243	312.744	197.792	0.661	6.0038e-05		KIF13A	ENSG00000137177	7792.5	9846.78	-0.33757	2.0446e-12
PM20D2	ENSG00000146281	1186.43	818.108	0.53626	2.0297e-09		TFAP2A	ENSG00000137203	5894.92	7157.33	-0.27995	6.8182e-08
C7orf26	ENSG00000146576	874.979	700.764	0.32032	0.0011247		TCF19	ENSG00000137310	6785.54	7479.17	-0.14042	0.0060014
RBAK	ENSG00000146587	1601.71	1276.99	0.32687	3.803e-05		MDC1	ENSG00000137337	5895.71	6575.38	-0.15741	0.002284
NIPSNAP2	ENSG00000146729	2977.41	2565.54	0.21479	0.00069426		NRM	ENSG00000137404	1274.94	1848.16	-0.53566	2.2707e-12
PSPH	ENSG00000146733	4509.89	1917.26	1.234	1.4797e-75		MTCH1	ENSG00000137409	7855.68	10227.2	-0.3806	4.2158e-15
TMEM168	ENSG00000146802	1363.18	1089.91	0.32277	8.5711e-05		FGFBP1	ENSG00000137440	57.5133	310.111	-2.4308	1.595e-16
GIGYF1	ENSG00000146830	3422.45	2754.04	0.31348	4.6551e-05		MYO7A	ENSG00000137474	48.1677	183.157	-1.9269	3.8768e-11
TRIM4	ENSG00000146833	899.089	734.71	0.29129	0.0065926		ARRB1	ENSG00000137486	1028.4	1634.46	-0.66841	1.3711e-16
TMEM209	ENSG00000146842	3008.75	2482.84	0.27718	1.1324e-05		SLCO2B1	ENSG00000137491	26.8823	79.3757	-1.562	1.6639e-05
ZC3HAV1L	ENSG00000146858	439.249	269.957	0.70231	6.9785e-07		NUMA1	ENSG00000137497	6064.57	6739.7	-0.15228	0.0038578
SH3KBP1	ENSG00000147010	5384.73	4820.2	0.15978	0.0031218		SYTL2	ENSG00000137501	245.014	544.717	-1.1526	1.8832e-17
OGT	ENSG00000147162	8191.66	4922.63	0.73473	2.3578e-42		RAB30	ENSG00000137502	1691.7	2287.15	-0.43507	2.3013e-10
MFHAS1	ENSG00000147324	785.342	611.87	0.3601	0.00049459		PRCP	ENSG00000137509	2360.66	2670.97	-0.17817	0.0053218
FBXO25	ENSG00000147364	480.061	366.969	0.38756	0.0031521		GGH	ENSG00000137563	2135.94	2585.04	-0.27531	2.4336e-05
RPL10	ENSG00000147403	21573.1	17487.9	0.30288	1.2036e-11		SDCBP	ENSG00000137575	6036.57	9118.8	-0.59512	4.9276e-23
CCDC25	ENSG00000147419	1996.06	1660.59	0.26546	0.00023936		SORL1	ENSG00000137642	1668.48	2037.29	-0.28812	5.7206e-05
SLC25A37	ENSG00000147454	1922.87	1487.68	0.3702	3.2756e-07		TRIM29	ENSG00000137699	22288.4	27181	-0.2863	3.4581e-11
RGS20	ENSG00000147509	177.142	117.432	0.59308	0.0050046		SLC37A4	ENSG00000137700	955.431	1178.57	-0.30281	0.0037356
GOLGA7	ENSG00000147533	1782.95	1525.36	0.22512	0.0023815		SQOR	ENSG00000137767	594.43	773.745	-0.38035	0.00026594
MTDH	ENSG00000147649	8908.07	7729.51	0.20473	3.4916e-05		MAPKBP1	ENSG00000137802	621.366	754.869	-0.28078	0.0060939
MAL2	ENSG00000147676	5766.64	4580.81	0.33213	4.7385e-10		KIF23	ENSG00000137807	5728.59	8572.37	-0.58151	5.0687e-31
FAM83A	ENSG00000147689	12797.3	11371.9	0.17036	0.00019357		KNL1	ENSG00000137812	2110.98	3451.73	-0.70941	6.9154e-20
VLDLR	ENSG00000147852	753.609	533.561	0.49816	3.1016e-06		PAK6	ENSG00000137843	294.71	446.77	-0.60024	1.3292e-05
AK3	ENSG00000147853	3282.19	2846.2	0.20562	0.0040276		ADAM10	ENSG00000137845	4516.95	5439.28	-0.26807	5.5124e-07
C9orf72	ENSG00000147894	347.035	207.231	0.74384	2.3922e-06		STRA6	ENSG00000137868	204.38	384.64	-0.91226	4.5539e-09
ZCCHC7	ENSG00000147905	1142.61	853.855	0.42027	3.4929e-06		ARHGAP29	ENSG00000137962	2447.33	2760.86	-0.17391	0.0055848
SIGMAR1	ENSG00000147955	9503.1	8103.46	0.22986	0.00069273		IFI44	ENSG00000137965	572.078	729.045	-0.3498	0.0011842
CBWD5	ENSG00000147996	673.798	527.206	0.35395	0.0064285		SELENOI	ENSG00000138018	3025.29	3633.87	-0.26443	6.0049e-06
IDNK	ENSG00000148057	229.148	151.97	0.59249	0.0016474		RAB1A	ENSG00000138069	4539.25	5061.03	-0.15698	0.0038904
WDR31	ENSG00000148225	383.103	263.691	0.53889	0.00021986		CENPO	ENSG00000138092	1009.25	1280.41	-0.34332	4.5786e-05
SURF1	ENSG00000148290	1067.65	861.741	0.30911	0.0007025		KIF11	ENSG00000138160	3633.12	5616.35	-0.62842	3.0325e-30
CIZ1	ENSG00000148337	8560.25	6516.59	0.39353	2.9688e-15		CEP55	ENSG00000138180	2676.41	3773.35	-0.49555	1.2132e-16
SLC25A25	ENSG00000148339	1137.42	862.435	0.39928	1.0806e-05		KIF20B	ENSG00000138182	2461.85	3674.04	-0.57762	2.189e-21
SH3GLB2	ENSG00000148341	3682.55	2901.8	0.34376	2.0005e-06		MYPN	ENSG00000138347	4843.68	7652.2	-0.65977	1.2604e-37
PAXX	ENSG00000148362	1600.3	1093.42	0.5495	0.0047702		AOX1	ENSG00000138356	2419.19	5044.89	-1.0603	2.8192e-73
INPP5E	ENSG00000148384	755.209	612.6	0.30193	0.0045782		BARD1	ENSG00000138376	929.49	1123	-0.27285	0.0024867
NOTCH1	ENSG00000148400	3266.89	2208.8	0.56465	0.00042251		ITPRID2	ENSG00000138434	8526.47	11249.6	-0.39985	3.3793e-17
PROSER2	ENSG00000148426	1848.37	1530.89	0.27188	0.0002081		COX17	ENSG00000138495	539.386	693.429	-0.36243	0.00091454
FAM171A1	ENSG00000148468	235.242	162.44	0.53424	0.0049448		PARP9	ENSG00000138496	2135.76	2451.07	-0.19866	0.0025045
PARD3	ENSG00000148498	2762.4	2334.72	0.24268	0.00014643		TMOD3	ENSG00000138594	6453.27	7196.13	-0.15719	0.0019183
FRA10AC1	ENSG00000148690	904.011	660.313	0.45319	0.00062925		GLCE	ENSG00000138604	1782.4	2337.89	-0.39138	9.2226e-09
LRRC27	ENSG00000148814	622.84	469.807	0.40679	0.00039661		SEMA7A	ENSG00000138623	597.308	777.047	-0.37953	0.00036043
ITPRIP	ENSG00000148841	2140.88	1754.59	0.28707	3.5889e-05		FAM13A	ENSG00000138640	1083.16	1472.07	-0.4426	7.2759e-08
PDCD11	ENSG00000148843	6319.57	5467.72	0.20889	6.6869e-05		PCDH10	ENSG00000138650	182.277	315.953	-0.79358	2.1513e-06
DGKZ	ENSG00000149091	2154.91	1805.56	0.25518	0.00018951		COPS4	ENSG00000138663	1473.07	1812.56	-0.2992	5.6128e-05
SLC43A1	ENSG00000149150	236.93	117.599	1.0106	2.5983e-07		SEC31A	ENSG00000138674	6087.47	6814.13	-0.16269	0.0013864
KLHL35	ENSG00000149243	227.176	140.513	0.6931	0.00032525		CCNG2	ENSG00000138764	355.226	723.161	-1.0256	7.4608e-18
SERPINH1	ENSG00000149257	17039.3	13732.8	0.31124	9.5755e-05		SHROOM3	ENSG00000138771	2161.15	3111.53	-0.52583	1.3094e-14
AASDHPPT	ENSG00000149313	2669.14	2215.33	0.26886	3.9576e-05		CENPE	ENSG00000138778	1562.35	2482.22	-0.66791	9.2593e-22
HYOU1	ENSG00000149428	14986.2	12621.4	0.24776	8.6818e-08		GSTCD	ENSG00000138780	1063.78	1550.79	-0.54381	1.8292e-11
TKFC	ENSG00000149476	1660.93	1322.8	0.32839	1.5709e-05		CASP6	ENSG00000138794	386.977	510.225	-0.39889	0.0015496
FRG1BP	ENSG00000149531	232.95	159.608	0.54549	0.0041319		PAPSS1	ENSG00000138801	2610.42	2990.56	-0.19613	0.0019379
CPSF7	ENSG00000149532	6654.44	5975.05	0.15537	0.0029912		SEC24B	ENSG00000138802	1264.82	1519.31	-0.26449	0.00056965
LSM14B	ENSG00000149657	2850.41	2522.32	0.17642	0.0050649		SLC39A8	ENSG00000138821	3676.17	5515.34	-0.58525	2.5488e-26
YTHDF1	ENSG00000149658	3873.66	3406.56	0.18538	0.0015771		FBN2	ENSG00000138829	49282.4	72589.1	-0.55868	2.9162e-41
LTO1	ENSG00000149716	592.529	469.552	0.3356	0.0041931		RGS3	ENSG00000138835	686.91	1066.83	-0.63514	2.6809e-11
DCUN1D2	ENSG00000150401	902.732	624.102	0.53252	1.4992e-07		GABARAPL1	ENSG00000139112	4304.13	4913.86	-0.19113	0.00036828
TMCO3	ENSG00000150403	2968.79	2492.66	0.25219	6.8375e-05		CLSTN3	ENSG00000139182	1878.29	2608.04	-0.47355	1.6979e-12
MIA2	ENSG00000150527	3647.99	2871.48	0.34531	4.4171e-08		KLRG1	ENSG00000139187	172.309	298.231	-0.79143	4.0133e-06
MTMR12	ENSG00000150712	4745.69	3963.09	0.25999	4.0318e-06		SCAF11	ENSG00000139218	8260.24	9657.44	-0.22546	2.7984e-06
NKAPD1	ENSG00000150776	3046.42	2559.85	0.25106	6.3011e-05		TMEM19	ENSG00000139291	557.936	784.866	-0.49235	3.0196e-06
SLC7A11	ENSG00000151012	13036.7	4090.18	1.6723	2.9282e-241		PTPRQ	ENSG00000139304	74.5881	130.047	-0.80201	0.0016007
FAM177A1	ENSG00000151327	2097.05	1766.69	0.24731	0.0036928		LUM	ENSG00000139329	2352.37	3080.47	-0.38904	4.0523e-09
NUBPL	ENSG00000151413	927.109	742.47	0.32041	0.00075723		SNRPF	ENSG00000139343	1200.96	1902.06	-0.66338	2.2042e-18
VIPAS39	ENSG00000151445	1673.72	1285.9	0.38028	9.4001e-07		GAS2L3	ENSG00000139354	489.051	826.216	-0.75653	1.3318e-12
THYN1	ENSG00000151500	1356.18	1106.77	0.29318	0.00036921		TDG	ENSG00000139372	2242.53	2723.13	-0.28014	1.584e-05
VPS26B	ENSG00000151502	2924.96	2480.89	0.23756	0.00017191		SUOX	ENSG00000139531	820.628	1004.5	-0.29167	0.0017283
VTI1A	ENSG00000151532	1194.58	947.681	0.33403	0.00012964		BRCA2	ENSG00000139618	779.39	976.906	-0.32588	0.00050747
FAM160B1	ENSG00000151553	1493.22	1248.71	0.25798	0.0015686		GALNT6	ENSG00000139629	2469.92	3051.81	-0.3052	1.2146e-06
AKR1C2	ENSG00000151632	26610.1	21429.8	0.31236	9.6946e-13		RB1	ENSG00000139687	4210.99	5132.1	-0.28539	1.5009e-07
ADAM17	ENSG00000151694	1838.74	1547.63	0.24866	0.0014218		DIAPH3	ENSG00000139734	2812.39	3718.58	-0.40296	1.3272e-11
FBXO4	ENSG00000151876	2126.84	1641.51	0.37369	1.4415e-07		RBM26	ENSG00000139746	5349.73	5897.14	-0.14055	0.0063647
TMEM267	ENSG00000151881	2266.46	1484.68	0.61029	1.737e-12		TMX1	ENSG00000139921	2977.91	3425.06	-0.20183	0.00083098
BEND6	ENSG00000151917	266.691	182.994	0.54337	0.0032968		ADAM21	ENSG00000139985	91.716	155.36	-0.76037	0.0010474
TIAL1	ENSG00000151923	4880.52	4334.26	0.17125	0.0018067		TLE3	ENSG00000140332	3353.21	4601.52	-0.45657	4.2674e-05
TMEM56	ENSG00000152078	1493.01	1261.67	0.24288	0.0027056		TPM1	ENSG00000140416	2391.83	3061.24	-0.356	9.5943e-09
FAM168B	ENSG00000152102	9889.45	8680.71	0.18808	9.1708e-05		PIF1	ENSG00000140451	457.069	806.224	-0.81877	7.1942e-14
PDK1	ENSG00000152256	1927.69	1679.99	0.19842	0.0049981		CYP11A1	ENSG00000140459	3081.87	3507.48	-0.18663	0.0014432
TGOLN2	ENSG00000152291	12514.8	10663.8	0.23091	9.928e-07		POLG	ENSG00000140521	3792.35	4549.24	-0.26253	2.7847e-06
GUCY1A2	ENSG00000152402	319.922	205.813	0.63639	8.1148e-05		FANCI	ENSG00000140525	7748.84	8526.66	-0.138	0.0040857
JMY	ENSG00000152409	2484.88	1874.52	0.40665	2.4735e-09		TICRR	ENSG00000140534	2223.2	3157.51	-0.50615	1.1094e-15
ZNF776	ENSG00000152443	482.086	357.057	0.43314	0.00095924		IQGAP1	ENSG00000140575	34412.7	39023.5	-0.1814	1.5101e-05
CCDC50	ENSG00000152492	3037	2514.82	0.27219	1.8112e-05		FTO	ENSG00000140718	2952.78	3856.78	-0.38532	5.1527e-09
TRIM36	ENSG00000152503	167.263	107.737	0.63461	0.0043063		ARHGAP17	ENSG00000140750	2667.95	3393.87	-0.3472	7.2474e-09
RAD17	ENSG00000152942	1668.35	1382.96	0.27066	0.0003808		NPEPPS	ENSG00000141279	5424.1	6383.62	-0.23499	6.1492e-06
BCL2L11	ENSG00000153094	689.38	429.433	0.68286	1.9898e-09		SSH2	ENSG00000141298	1444.82	1767.59	-0.2909	7.4045e-05
BMP6	ENSG00000153162	956.923	610.112	0.64933	5.6498e-11		CLTC	ENSG00000141367	23090.7	28323.8	-0.2947	8.0722e-12
RPIA	ENSG00000153574	730.725	539.792	0.43692	6.6774e-05		GREB1L	ENSG00000141449	1094.07	1367.81	-0.32216	0.00011269
GTF2E1	ENSG00000153767	1770.55	1521.46	0.21874	0.0033047		NPC1	ENSG00000141458	4783.14	5490.41	-0.19896	0.00016914
PID1	ENSG00000153823	413.913	197.79	1.0654	1.1118e-06		ARRB2	ENSG00000141480	2712.09	3108.23	-0.19669	0.001394
CEBPG	ENSG00000153879	2828.87	1650.21	0.77758	9.887e-31		WRAP53	ENSG00000141499	1099.45	1588.51	-0.53088	2.9335e-11
KCTD15	ENSG00000153885	4296.58	2501.75	0.78025	6.2249e-39		MAPK4	ENSG00000141639	629.361	1019.72	-0.69621	8.4654e-13
IMPACT	ENSG00000154059	1892.86	1330.4	0.50871	1.0973e-11		GRB7	ENSG00000141738	340.284	511.513	-0.58803	3.6068e-06
TBCEL	ENSG00000154114	743.269	580.813	0.35581	0.0027348		STAC2	ENSG00000141750	271.186	624.475	-1.2034	9.0408e-21
TBRG1	ENSG00000154144	1134.15	606.244	0.90364	1.2007e-17		IFNAR1	ENSG00000142166	2961.97	3459.55	-0.22403	0.00018001
LRRK1	ENSG00000154237	2476.74	2046.82	0.27506	3.3355e-05		SOD1	ENSG00000142168	5964.4	7478.34	-0.32634	7.7176e-11
FAM167A	ENSG00000154319	77.6617	14.9303	2.379	6.3767e-09		EMP3	ENSG00000142227	900.582	1496.91	-0.73306	2.0306e-18
OBSCN	ENSG00000154358	4604.06	4070.75	0.17761	0.0011957		PSMB6	ENSG00000142507	4684.51	6373.9	-0.44428	3.1392e-17
TRIM11	ENSG00000154370	970.319	735.302	0.40012	2.1131e-05		SLC2A5	ENSG00000142583	86.208	225.167	-1.3851	8.8892e-11
GBP5	ENSG00000154451	23.6663	5.8781	2.0094	0.0063063		PLK4	ENSG00000142731	1191.53	1780.46	-0.57944	6.6064e-14
CCDC174	ENSG00000154781	852.504	704.286	0.27554	0.0064537		ITGB3BP	ENSG00000142856	1469.39	1950.81	-0.40886	6.3222e-08
CXXC1	ENSG00000154832	2952.5	2478.13	0.25269	0.00041205		KIF2C	ENSG00000142945	2764.41	4518.23	-0.70878	6.3606e-34
ANKRD40	ENSG00000154945	2444.33	2149.78	0.18525	0.0043095		PSMA5	ENSG00000143106	7186.25	8002.73	-0.15525	0.0015275
KLF10	ENSG00000155090	2745.54	2128.78	0.36707	2.2982e-08		ALDH9A1	ENSG00000143149	4823.4	5527.41	-0.19655	0.00030696
AGPAT5	ENSG00000155189	1745.71	1467.74	0.25022	0.00088221		ATP1B1	ENSG00000143153	12297	20774.3	-0.7565	4.3861e-63
HSPA13	ENSG00000155304	4628.42	2999.02	0.62603	2.0965e-27		DCAF6	ENSG00000143164	2543.31	3320.71	-0.38478	3.1668e-10
USP25	ENSG00000155313	3750.96	3196.55	0.23074	0.00011937		MGST3	ENSG00000143198	4557.21	5525.86	-0.27805	1.7307e-07
NIFK	ENSG00000155438	1541.94	1188.13	0.37605	2.6575e-06		NUF2	ENSG00000143228	1314.3	2053.41	-0.64373	3.4152e-10
LARP1	ENSG00000155506	18293	15129.6	0.27392	1.1373e-07		CRABP2	ENSG00000143320	244.748	477.657	-0.96468	6.3656e-12
NDUFAF6	ENSG00000156170	797.46	641.818	0.31325	0.0026616		HDGF	ENSG00000143321	36868.5	40133.9	-0.12243	0.0035831
ANKRD9	ENSG00000156381	1592.93	1372.82	0.21454	0.0055995		TOR1AIP1	ENSG00000143337	5202.04	5865.68	-0.17322	0.00097029
SUPV3L1	ENSG00000156502	2772.3	2161.46	0.35908	2.5406e-08		RGL1	ENSG00000143344	154.826	250.561	-0.69451	0.00018849
EEF1A1	ENSG00000156508	335137	292867	0.1945	2.6524e-06		ECM1	ENSG00000143369	341.457	501.989	-0.55595	1.6361e-05
HKDC1	ENSG00000156510	1137.71	784.258	0.53673	5.2404e-08		SNX27	ENSG00000143376	2143.54	2513.59	-0.22975	0.00046573
ZFAND3	ENSG00000156639	3702.72	3091.29	0.26037	1.1308e-05		RFX5	ENSG00000143390	3135.04	4066.47	-0.37529	1.3161e-10
UTP14A	ENSG00000156697	2969.15	2480.34	0.25951	2.8547e-05		ANP32E	ENSG00000143401	7495.57	9946.28	-0.40812	3.3443e-17
FBRS	ENSG00000156860	3929.92	2929.62	0.42379	0.0036006		MINDY1	ENSG00000143409	689.202	942.836	-0.45208	3.0128e-06
ZFYVE9	ENSG00000157077	2401.65	1970.19	0.28569	2.4705e-05		SELENBP1	ENSG00000143416	3484.23	4493.51	-0.367	8.1291e-11
SMG1	ENSG00000157106	8519.33	7687.39	0.14825	0.0029715		ENSA	ENSG00000143420	7603.03	8548.86	-0.16916	0.00044358
TIMP4	ENSG00000157150	262.782	145.146	0.85636	3.5123e-06		ARNT	ENSG00000143437	3500.82	3916.62	-0.16192	0.0045617
ODR4	ENSG00000157181	1853.6	1514	0.29196	0.00014407		DTL	ENSG00000143476	7659.49	8769.15	-0.19519	5.8988e-05
FZD1	ENSG00000157240	440.99	312.388	0.49741	0.00022171		TPM3	ENSG00000143549	14749.7	18732.4	-0.34485	1.5717e-14
GATAD1	ENSG00000157259	1713.43	1374.12	0.31837	2.6332e-05		UBAP2L	ENSG00000143569	12218	13453.7	-0.139	0.0021233
CACNA1D	ENSG00000157388	161.738	61.8249	1.3874	8.679e-06		GATAD2B	ENSG00000143614	2936.31	3496.55	-0.25193	2.199e-05
TSC22D3	ENSG00000157514	3959.39	2739.87	0.53117	5.6079e-19		INTS3	ENSG00000143624	5812.13	6427.31	-0.14515	0.0047423
ETS2	ENSG00000157557	5825.47	5125.13	0.18479	0.00097421		GALNT2	ENSG00000143641	11780.7	12973.9	-0.13919	0.0023218
MX1	ENSG00000157601	120.784	69.8068	0.79099	0.0036475		MBOAT2	ENSG00000143797	547.133	679.274	-0.3121	0.0042433
TMEM268	ENSG00000157693	1960.93	1083.78	0.85547	9.808e-21		SOX13	ENSG00000143842	2372.69	2744.1	-0.20981	0.0011112
SKI	ENSG00000157933	1687.1	1370.64	0.29969	5.963e-05		PDIA6	ENSG00000143870	12257	14729.1	-0.26507	6.883e-09
AGAP1	ENSG00000157985	4090.22	3170.9	0.36729	2.9716e-10		CHAC2	ENSG00000143942	752.97	998.352	-0.40696	1.7362e-05
MRAS	ENSG00000158186	2261.5	1718.26	0.39634	1.0948e-08		ETAA1	ENSG00000143971	1167.18	1357.13	-0.21752	0.0059912
GPR153	ENSG00000158292	509.27	383.353	0.40976	0.00091314		SNRPG	ENSG00000143977	2517.07	2977.07	-0.24215	0.00095665
AHCYL2	ENSG00000158467	1523.72	1223.18	0.31697	6.1213e-05		RALB	ENSG00000144118	2015.12	2678.47	-0.41054	3.1573e-10
PPP1R15B	ENSG00000158615	22634.7	17541.8	0.36774	1.4445e-16		NBEAL1	ENSG00000144426	1056.72	1262.53	-0.25672	0.0019959
ELK4	ENSG00000158711	2810.87	2257.58	0.31624	1.0588e-06		FANCD2	ENSG00000144554	2094.4	2781.75	-0.40946	2.3376e-10
RNF166	ENSG00000158717	441.079	336.112	0.39209	0.0028817		GMPPA	ENSG00000144591	1846.65	2111.35	-0.19325	0.0041927
EPB41	ENSG00000159023	3296.76	2801.95	0.23462	0.0001415		GRIP2	ENSG00000144596	26.5092	67.3164	-1.3445	0.00046699
GART	ENSG00000159131	13450.8	11019.3	0.28766	8.4521e-10		OSBPL10	ENSG00000144645	2294.12	3037.93	-0.40514	2.1159e-10
SIM2	ENSG00000159263	1076.12	827.12	0.37968	2.5774e-05		CSRNP1	ENSG00000144655	455.844	570.337	-0.32327	0.0048657
HLCS	ENSG00000159267	2669.18	1786.4	0.57934	7.5681e-18		UBA3	ENSG00000144744	1964.89	2312.19	-0.23481	0.00044658
ATP13A2	ENSG00000159363	1932.77	1310.98	0.56002	6.518e-05		ARL6IP5	ENSG00000144746	4011.6	5286.19	-0.39805	3.1828e-13
ISL2	ENSG00000159556	145.285	51.5275	1.4955	2.7226e-08		TMF1	ENSG00000144747	1961.09	2287.83	-0.22232	0.0011602
CHCHD6	ENSG00000159685	877.449	714.834	0.29571	0.002131		NXPE3	ENSG00000144815	335.362	436.644	-0.38074	0.0042027
PSKH1	ENSG00000159792	1610.38	1368.61	0.23468	0.0023818		PHLDB2	ENSG00000144824	8441.86	10047.1	-0.25114	1.5684e-07
DFFA	ENSG00000160049	4290.91	3318.26	0.37086	1.2214e-10		ATG3	ENSG00000144848	3599.63	4252.22	-0.24037	2.5304e-05
CCDC58	ENSG00000160124	1507.52	1154.57	0.38482	1.482e-06		NCEH1	ENSG00000144959	2784.72	3639.33	-0.38614	8.7642e-11
CILP2	ENSG00000160161	41.0962	13.0868	1.6509	0.0014774		DCAF1	ENSG00000145041	3280.79	3818.02	-0.21878	0.00019145
CBS	ENSG00000160200	977.746	279.095	1.8087	7.266e-57		MANF	ENSG00000145050	1458.84	1847.09	-0.34044	5.2099e-06
RRP1B	ENSG00000160208	6364.45	5663.18	0.16842	0.0010939		PLAC8	ENSG00000145287	2130.45	2471.2	-0.21406	0.0010827
G6PD	ENSG00000160211	4256.32	3451.24	0.30249	2.5397e-07		CISD2	ENSG00000145354	687.674	854.84	-0.31393	0.0015673
RRP1	ENSG00000160214	2139.56	1854.74	0.2061	0.0045547		SPATA5	ENSG00000145375	602.034	771.991	-0.35874	0.00072525
AGPAT3	ENSG00000160216	4711.92	3695.76	0.35045	0.0013996		CCNA2	ENSG00000145386	2330.9	3211.35	-0.46229	1.4023e-13
ADAMTS13	ENSG00000160323	276.676	178.14	0.63519	0.00021465		MYO10	ENSG00000145555	9725.07	13352.1	-0.45729	1.2724e-22
FLAD1	ENSG00000160688	2515.38	2215.18	0.18335	0.0060019		OTULINL	ENSG00000145569	475.317	996.341	-1.0678	4.033e-25
PAQR6	ENSG00000160781	289.593	188.225	0.62156	0.00029663		PLK2	ENSG00000145632	8951.7	11493.1	-0.36053	5.0521e-14
VPS28	ENSG00000160948	1679.12	1363.46	0.30043	0.00017045		PAM	ENSG00000145730	6076.39	6971.72	-0.1983	8.228e-05
ZNF333	ENSG00000160961	265.536	169.303	0.6493	0.0003134		DDX46	ENSG00000145833	9682.55	10912.3	-0.1725	0.00026695
ALKBH4	ENSG00000160993	497.011	370.738	0.42288	0.00073372		RNF145	ENSG00000145860	4067.47	6519.78	-0.68069	3.5997e-37
MRNIP	ENSG00000161010	1257.83	987.621	0.34891	4.4227e-05		PRIM2	ENSG00000146143	2202.68	2821.65	-0.35728	2.397e-08
SQSTM1	ENSG00000161011	26518.6	13063.3	1.0215	2.2342e-115		PHIP	ENSG00000146247	5378.78	6163.54	-0.19648	0.00014135
MGAT4B	ENSG00000161013	7573.88	5683.1	0.41436	3.5428e-16		ARHGAP18	ENSG00000146376	1229.42	2244.66	-0.86852	3.61e-32
MAML1	ENSG00000161021	3530.49	3004.35	0.23282	0.00010959		ABRACL	ENSG00000146386	191.889	266.096	-0.47167	0.0056506
DVL3	ENSG00000161202	6703.28	5282.02	0.34378	2.9807e-11		EGFR	ENSG00000146648	19012.2	21544.3	-0.18038	3.4102e-05
MPP3	ENSG00000161647	901.701	742.812	0.27965	0.0032974		CDCA5	ENSG00000146670	2752.93	3499.5	-0.34618	1.1484e-08
LSM12	ENSG00000161654	1877.44	1542.89	0.28313	8.3316e-05		NCAPG2	ENSG00000146918	5974.62	8543.72	-0.51602	2.8469e-19
EMC10	ENSG00000161671	2123.52	1501.34	0.50021	0.0021687		MSN	ENSG00000147065	21686.9	27718.6	-0.35403	2.4982e-16
PLCD3	ENSG00000161714	8782	7658.44	0.1975	0.00010842		ZMYM3	ENSG00000147130	1124.19	1663.85	-0.56564	8.7125e-13
LEMD2	ENSG00000161904	2294.8	1695.86	0.43635	2.497e-10		EBP	ENSG00000147155	5044.22	8665.29	-0.78062	2.4372e-53
CXCL16	ENSG00000161921	1978.09	1644.28	0.26666	0.00017562		NXF3	ENSG00000147206	961.898	1270.75	-0.40172	3.0789e-06
CCDC78	ENSG00000162004	314.29	196.547	0.67722	4.0325e-05		PRPS1	ENSG00000147224	7308.47	9163.9	-0.32639	1.9518e-11
MSLNL	ENSG00000162006	309.83	126.997	1.2867	4.1322e-07		DOCK11	ENSG00000147251	789.5	1101.67	-0.48069	1.3309e-07
TBC1D24	ENSG00000162065	968.295	756.752	0.35563	0.00018448		NSDHL	ENSG00000147383	1295.68	2405.6	-0.89269	1.2658e-35
PAQR4	ENSG00000162073	977.018	757.867	0.36644	8.35e-05		CSGALNACT1	ENSG00000147408	1728.96	2167.4	-0.32607	0.00016469
UBXN1	ENSG00000162191	2240.98	1841.95	0.2829	3.5252e-05		CHMP7	ENSG00000147457	1445.53	1729.71	-0.25893	0.00065483
RPS6KA4	ENSG00000162302	1685.5	1323.22	0.34912	0.0005099		TACC1	ENSG00000147526	3480.48	4519.58	-0.3769	3.5462e-11
C1orf123	ENSG00000162384	1363.37	1094.41	0.31703	9.0563e-05		GINS4	ENSG00000147536	540.346	822.407	-0.60597	5.5823e-09
KLHL21	ENSG00000162413	1534.21	1148.73	0.41746	1.6362e-07		SYBU	ENSG00000147642	1615.81	2082.33	-0.36593	0.00013328
AK4	ENSG00000162433	2583.49	2218.18	0.21994	0.00078144		NAPRT	ENSG00000147813	554.151	700.08	-0.33724	0.0016115
LZIC	ENSG00000162441	1692.82	1376.14	0.2988	6.5475e-05		NFIB	ENSG00000147862	2473.29	2934.23	-0.24655	8.7029e-05
RBBP4	ENSG00000162521	9148.73	8291.83	0.14188	0.0037307		C9orf3	ENSG00000148120	673.78	1128.61	-0.7442	2.4099e-15
TMCO4	ENSG00000162542	1635.82	1169.41	0.48423	7.6844e-10		ZNF462	ENSG00000148143	217.688	330.195	-0.60106	0.00014201
MEGF6	ENSG00000162591	3753.42	2334.93	0.68482	0.00075867		STOM	ENSG00000148175	16948.8	19291.7	-0.1868	2.9593e-05
USP1	ENSG00000162607	12394.3	10566.3	0.23021	9.9047e-07		MRRF	ENSG00000148187	2120.07	2423.18	-0.19279	0.0036444
DNAJB4	ENSG00000162616	2372.78	1795.46	0.40223	5.2968e-07		PTGES	ENSG00000148344	7032.07	9343.93	-0.41008	4.2894e-17
ZNF496	ENSG00000162714	2034.93	1553.32	0.38963	4.9295e-08		LCN2	ENSG00000148346	159.979	318.87	-0.99509	6.046e-09
DDR2	ENSG00000162733	322.019	88.5541	1.8625	2.1634e-22		MINDY3	ENSG00000148481	873.664	1097.59	-0.32919	0.00030571
PEA15	ENSG00000162734	4755.94	3523.14	0.43287	1.7026e-14		HERC4	ENSG00000148634	5054.2	6448.58	-0.3515	1.0169e-11
ATF3	ENSG00000162772	896.691	434.89	1.044	2.7939e-22		CAMK2G	ENSG00000148660	1577.35	1869.24	-0.24495	0.00070968
IER5	ENSG00000162783	2424.06	1869.41	0.37484	3.7065e-08		RPP30	ENSG00000148688	1268.97	1473.1	-0.21519	0.0064216
SNED1	ENSG00000162804	552.782	360.316	0.61745	0.003681		ADD3	ENSG00000148700	804.531	1152	-0.51792	8.9119e-09
ACP6	ENSG00000162836	1087.55	808.283	0.42815	5.138e-06		MKI67	ENSG00000148773	11871.8	21919.1	-0.88465	1.0662e-85
CFAP36	ENSG00000163001	1376.63	1167.66	0.23751	0.0034559		CNNM2	ENSG00000148842	1402.67	1664.32	-0.24676	0.0013065
FBXO41	ENSG00000163013	1748.11	1397.93	0.32251	1.6323e-05		ST14	ENSG00000149418	103.727	217.052	-1.0653	4.3549e-07
SCNM1	ENSG00000163156	1731.92	1457.35	0.24903	0.00075534		TMEM138	ENSG00000149483	1989.84	2511.36	-0.33582	5.6406e-07
VPS72	ENSG00000163159	2331.29	1971.39	0.24192	0.0003513		FADS1	ENSG00000149485	9518.72	12817.5	-0.42928	6.1036e-20
GNPDA2	ENSG00000163281	951.895	787.857	0.27287	0.0040384		EML3	ENSG00000149499	1365.4	1646.29	-0.2699	0.0020303
CGGBP1	ENSG00000163320	6447.28	5649.25	0.19063	0.00023649		INCENP	ENSG00000149503	3075.17	4343.07	-0.49805	1.2163e-17
PMVK	ENSG00000163344	1910.97	1513.85	0.33608	0.001034		MPZL2	ENSG00000149573	924.942	1920	-1.0537	2.0218e-40
CLDN1	ENSG00000163347	3713.25	2996.7	0.30931	1.7919e-07		SIDT2	ENSG00000149577	1520.24	1797.79	-0.24192	0.0011387
EOGT	ENSG00000163378	989.97	743.371	0.4133	1.1979e-05		DSN1	ENSG00000149636	2192.1	2609.48	-0.25145	0.00016015
SLC22A15	ENSG00000163393	1116.53	923.788	0.27339	0.0021749		PLCB3	ENSG00000149782	2364.94	3119.32	-0.39942	3.1566e-10
TMEM79	ENSG00000163472	797.442	431.795	0.88503	1.5971e-10		TM7SF2	ENSG00000149809	283.374	428.318	-0.59598	3.3967e-05
AZI2	ENSG00000163512	1856.3	1309.24	0.5037	1.9396e-11		MPP7	ENSG00000150054	1241.06	1789.26	-0.52779	5.3564e-12
ANKZF1	ENSG00000163516	2405.49	2052.48	0.22896	0.00061559		ARID5B	ENSG00000150347	2099.23	3226.24	-0.61999	1.9002e-22
SERPINI1	ENSG00000163536	373.757	283.172	0.40042	0.0053871		HNMT	ENSG00000150540	268.148	465.219	-0.79488	9.0661e-09
CLASP2	ENSG00000163539	2996.65	2633.17	0.18655	0.0031063		PDCD4	ENSG00000150593	6469.67	7559.49	-0.2246	6.9659e-06
NUAK2	ENSG00000163545	730.103	477.101	0.61381	2.9747e-08		PRSS23	ENSG00000150687	5978.01	9030.42	-0.59513	6.5051e-27
EIF5A2	ENSG00000163577	544.521	325.092	0.74414	8.3751e-09		CCT5	ENSG00000150753	41643	47266.9	-0.18276	9.4467e-06
RPL22L1	ENSG00000163584	1899.08	1365.02	0.47638	1.8147e-10		DIXDC1	ENSG00000150764	1072.87	1363.69	-0.34603	2.8024e-05
SNHG16	ENSG00000163597	1874.76	1552.09	0.27249	0.00020244		IL18	ENSG00000150782	4466.26	5369.99	-0.26585	8.3656e-07
TIPARP	ENSG00000163659	4224.41	2851.07	0.56724	5.2281e-22		SEC24D	ENSG00000150961	2185.16	2595.83	-0.24846	0.00016783
RPL9	ENSG00000163682	7572.48	6711.74	0.17408	0.00056011		TMEM263	ENSG00000151135	3238.97	3812.86	-0.23534	0.0017436
RPP14	ENSG00000163684	875.388	687.634	0.34828	0.000451		EIF4E	ENSG00000151247	1711.92	1962.55	-0.19711	0.0054622
CRELD1	ENSG00000163703	856.572	705.055	0.28084	0.0050362		FER	ENSG00000151422	2418.14	2844.3	-0.23418	0.00020471
GYG1	ENSG00000163754	1985.86	1635.63	0.27991	9.5641e-05		ANKRD50	ENSG00000151458	953.512	1137.41	-0.25443	0.0036554
WDR43	ENSG00000163811	4722.16	3927.25	0.26593	1.7402e-06		CDC123	ENSG00000151465	2993.54	3921.3	-0.38948	2.2554e-11
LZTFL1	ENSG00000163818	1360.16	1168.89	0.21863	0.0066645		NCAPD3	ENSG00000151503	6820.04	8536.37	-0.32384	5.9016e-11
NMNAT3	ENSG00000163864	101.328	52.3881	0.95172	0.0013332		MMAA	ENSG00000151611	197.593	272.749	-0.46504	0.0052096
TPRA1	ENSG00000163870	3056.92	2166.57	0.49667	8.1317e-15		TMEM45B	ENSG00000151715	45.858	91.0892	-0.99011	0.001504
MEAF6	ENSG00000163875	2601.27	2055.83	0.33949	3.9467e-07		PARP8	ENSG00000151883	1606.24	1895.17	-0.23864	0.0010132
CAMK2N2	ENSG00000163888	89.9747	35.5677	1.339	5.7025e-05		DST	ENSG00000151914	13933.6	21175.3	-0.60382	9.048e-42
BAP1	ENSG00000163930	5488.56	4923.44	0.15676	0.0031487		RABGAP1L	ENSG00000152061	839.782	1295	-0.62487	7.8379e-13
TKT	ENSG00000163931	54688.6	46579	0.23156	3.0832e-08		HSPB8	ENSG00000152137	1689.35	2135.8	-0.33831	2.1039e-06
PIGX	ENSG00000163964	1895.99	1565.52	0.27631	0.00015336		EPG5	ENSG00000152223	2257.52	2658.72	-0.23599	0.00025614
DUSP7	ENSG00000164086	960.014	697.494	0.46087	0.0023361		SPC25	ENSG00000152253	673.087	1129.31	-0.74658	1.2127e-15
PPM1M	ENSG00000164088	554.346	426.345	0.37877	0.001589		USP12	ENSG00000152484	2126.74	2448.9	-0.20349	0.0016727
ABCE1	ENSG00000164163	6001.83	5233.63	0.19759	0.00021973		PLEKHH2	ENSG00000152527	154.613	234.516	-0.60102	0.0013172
NDUFAF2	ENSG00000164182	1334.46	1040.36	0.35918	1.6952e-05		PFKM	ENSG00000152556	6410.9	7516.39	-0.22951	3.5415e-06
CCDC112	ENSG00000164221	528.175	403.304	0.38915	0.0018932		NADK2	ENSG00000152620	6989	9519.28	-0.44577	4.6451e-14
NDUFS4	ENSG00000164258	1189.94	1005.61	0.24282	0.0059775		GPD1L	ENSG00000152642	1785.62	2255	-0.3367	7.7491e-07
GRPEL2	ENSG00000164284	1918.43	1135.66	0.7564	7.451e-23		UTRN	ENSG00000152818	2453.87	2771.49	-0.1756	0.0054696
RHOBTB3	ENSG00000164292	1735.27	1466.62	0.24266	0.0016026		LMNTD1	ENSG00000152936	7.0004	29.0894	-2.055	0.0019614
GPX8	ENSG00000164294	3591.67	2581.11	0.47666	5.8068e-15		PLOD2	ENSG00000152952	14201.1	18152.7	-0.35418	2.6103e-15
ERAP1	ENSG00000164307	1657.96	1208.89	0.45572	6.7314e-09		TXNDC11	ENSG00000153066	2791.05	3423.47	-0.29465	7.931e-07
CFAP97	ENSG00000164323	1406.33	1058.55	0.40984	6.6256e-07		DAB2	ENSG00000153071	5422.88	6229.67	-0.2001	0.00011578
TENT2	ENSG00000164329	1647.14	1320.88	0.31846	3.783e-05		CAST	ENSG00000153113	9923.44	11197	-0.17421	0.00021488
NSA2	ENSG00000164346	4032.59	3453.17	0.22378	0.00012697		SMARCA5	ENSG00000153147	7618.59	8674.27	-0.18722	0.00010495
CGAS	ENSG00000164430	947.63	775.981	0.2883	0.0022299		PLA2R1	ENSG00000153246	308.355	464.537	-0.5912	1.1822e-05
TLX3	ENSG00000164438	83.1874	36.3389	1.1949	0.0003244		FBXL2	ENSG00000153558	153.351	222.975	-0.54004	0.0049318
CITED2	ENSG00000164442	1776.34	1230.75	0.52937	0.00052911		CMIP	ENSG00000153815	3221.61	3939.86	-0.29036	7.6681e-07
SAP30L	ENSG00000164576	1129.68	837.165	0.43233	1.885e-06		TRIP12	ENSG00000153827	10834.4	12145.7	-0.16482	0.00094721
COG5	ENSG00000164597	3383.2	2396.72	0.49733	1.6891e-15		UBASH3B	ENSG00000154127	1746.96	2106.94	-0.27031	8.3222e-05
RP9	ENSG00000164610	469.702	341.866	0.45832	0.00048115		NRGN	ENSG00000154146	103.78	183.115	-0.81922	0.00017965
ZNF12	ENSG00000164631	1204.34	958.458	0.32945	0.00017588		PRKCA	ENSG00000154229	3191.21	4050.95	-0.34416	4.0414e-09
CDCA7L	ENSG00000164649	1103.49	926.397	0.25237	0.0036009		ABCA5	ENSG00000154265	1220.29	1704.57	-0.48218	5.4349e-10
SLC13A4	ENSG00000164707	61.7777	25.8279	1.2582	0.0016344		ASZ1	ENSG00000154438	20.7169	53.202	-1.3607	0.0017991
EN2	ENSG00000164778	107.565	61.5278	0.80589	0.0049643		BUB3	ENSG00000154473	8793.22	9800.81	-0.15651	0.0010156
ORC5	ENSG00000164815	2089	1594.27	0.38991	6.2859e-08		FAM69A	ENSG00000154511	277.511	401.119	-0.53148	0.00016373
TMEM184A	ENSG00000164855	1733.36	1160.82	0.57843	0.00027852		ATP5MC3	ENSG00000154518	6184.73	7080.67	-0.19517	8.5667e-05
FZD6	ENSG00000164930	2441.47	2071.07	0.23737	0.00059705		CXADR	ENSG00000154639	1533.87	1861.61	-0.27938	0.00012687
CCDC171	ENSG00000164989	446.995	327.062	0.4507	0.0006676		BTG3	ENSG00000154640	972.061	1360.68	-0.48521	7.6538e-09
GKAP1	ENSG00000165113	334.491	227.226	0.55784	0.00038058		PLCL2	ENSG00000154822	934.59	1361.26	-0.54254	1.1006e-07
C9orf64	ENSG00000165118	1542.95	971.448	0.66748	2.233e-16		PPP4R1	ENSG00000154845	3590.05	4477.41	-0.31866	1.8027e-08
ANKS6	ENSG00000165138	1436.22	1133.67	0.34128	2.6264e-05		VOPP1	ENSG00000154978	2345.65	2862.54	-0.28731	5.0779e-06
MID1IP1	ENSG00000165175	6334.15	4626.59	0.4532	0.00019803		PROM2	ENSG00000155066	127.82	327.239	-1.3562	1.7775e-14
WRN	ENSG00000165392	910.177	640.398	0.50718	3.1617e-07		MMS19	ENSG00000155229	2306.92	2825.11	-0.29234	4.671e-06
CRYL1	ENSG00000165475	697.286	480.234	0.53801	1.3302e-06		GRAMD2B	ENSG00000155324	559.659	729.082	-0.38153	0.00039139
TAF3	ENSG00000165632	1190.26	999.172	0.25248	0.0029729		MOV10	ENSG00000155363	4534.98	5133.37	-0.17881	0.0066369
FAM204A	ENSG00000165669	1466.48	1206.49	0.28154	0.00052526		DBI	ENSG00000155368	2093.76	2959.32	-0.49917	1.1255e-14
NSD1	ENSG00000165671	11469.4	10301.5	0.15493	0.0010664		NUP205	ENSG00000155561	10730.4	11859.8	-0.14437	0.0015767
GHITM	ENSG00000165678	9421.69	8439.88	0.15876	0.0011342		PDIA4	ENSG00000155660	10248.6	13873.7	-0.43692	2.8153e-21
ENTR1	ENSG00000165689	4356.93	3458.59	0.33313	4.9636e-09		RASA2	ENSG00000155903	803.856	978.319	-0.28337	0.0023211
TSC1	ENSG00000165699	2215.31	1893.18	0.2267	0.0010828		CCT8	ENSG00000156261	16034.4	22046.7	-0.45939	1.6849e-25
DDX21	ENSG00000165732	26929.6	19754.5	0.44701	2.8325e-24		SFR1	ENSG00000156384	307.378	491.138	-0.67611	2.9576e-07
NSMF	ENSG00000165802	2172.52	1383.8	0.65073	1.9009e-09		UQCRB	ENSG00000156467	2263.53	2555.13	-0.17482	0.0064668
PACSIN3	ENSG00000165912	3261.19	2762.08	0.23964	8.5914e-05		PPP2R2B	ENSG00000156475	232.15	322.647	-0.47489	0.0023245
TTC7B	ENSG00000165914	527.074	325.391	0.69583	1.0042e-07		FAM122B	ENSG00000156504	1660.21	1932.14	-0.21883	0.00292
PTER	ENSG00000165983	1424.44	976.341	0.54494	5.6339e-11		FBXO43	ENSG00000156509	155.821	228.3	-0.55104	0.0031004
HTRA1	ENSG00000166033	2664.13	2204.12	0.27346	2.3293e-05		CD109	ENSG00000156535	5577.49	6151.64	-0.14135	0.005415
GPT2	ENSG00000166123	5135.38	2347.07	1.1296	2.7601e-82		NPTN	ENSG00000156642	3680.95	4913.82	-0.41677	6.6376e-14
TRMT61A	ENSG00000166166	949.406	603.148	0.65451	0.00057349		SAMD8	ENSG00000156671	1486.16	1832.68	-0.30236	4.7097e-05
BTRC	ENSG00000166167	1485.65	1261.8	0.23561	0.0066625		ATAD2	ENSG00000156802	6546.66	8244.89	-0.33274	2.5579e-11
LARP6	ENSG00000166173	180.589	90.9998	0.98878	9.6616e-06		FRRS1	ENSG00000156869	284.245	396.744	-0.48108	0.00061488
NOLC1	ENSG00000166197	19347.4	15656	0.30542	9.926e-12		BUB1B	ENSG00000156970	2727.9	4247.64	-0.63887	1.6101e-27
ALKBH3	ENSG00000166199	1120.35	764.479	0.5514	1.7184e-09		RBPMS	ENSG00000157110	377.418	510.054	-0.43449	0.00062954
SGPL1	ENSG00000166224	2894.9	1793.65	0.69062	2.5435e-25		CPT2	ENSG00000157184	471.372	613.968	-0.3813	0.0011088
PCBD1	ENSG00000166228	2976.7	2498.56	0.25262	6.6217e-05		LRP8	ENSG00000157193	3447.15	3906.44	-0.18045	0.0017096
SCN3B	ENSG00000166257	42.6243	14.2873	1.5769	0.0019985		SSBP3	ENSG00000157216	4112.56	4994.63	-0.28034	4.8606e-07
COX11	ENSG00000166260	1473.12	1234.41	0.25505	0.0010215		CCNB2	ENSG00000157456	2824.96	3962.93	-0.48833	1.1852e-16
ZNF202	ENSG00000166261	753.467	578.618	0.38093	0.00036583		FAM81A	ENSG00000157470	532.244	713.816	-0.42347	9.7919e-05
BORCS7	ENSG00000166275	336.215	220.619	0.60783	0.00013079		MYO1E	ENSG00000157483	16987.9	19335.9	-0.18677	2.2389e-05
ANAPC16	ENSG00000166295	3973.94	3213.54	0.30641	1.5042e-07		SLC35B2	ENSG00000157593	4278.42	5421.11	-0.34151	2.5224e-10
TRIM44	ENSG00000166326	6498.73	4992.82	0.3803	2.8405e-13		TMEM164	ENSG00000157600	3174.26	4085.93	-0.36425	3.2132e-10
XRRA1	ENSG00000166435	564.847	434.495	0.37852	0.0014203		CUL4B	ENSG00000158290	4874.84	5555.69	-0.18861	0.00042863
RPL27A	ENSG00000166441	17936.5	16393.1	0.12981	0.0029842		RHBDL2	ENSG00000158315	32.8699	66.9746	-1.0268	0.0052846
AKIP1	ENSG00000166452	2133.61	1403.02	0.60477	7.1192e-13		HIST1H2BD	ENSG00000158373	976.255	1555.78	-0.67231	1.3299e-16
TMX3	ENSG00000166479	4147.54	3323.16	0.3197	4.2244e-08		CDC25C	ENSG00000158402	352.863	796.413	-1.1744	2.9163e-09
ZNF3	ENSG00000166526	1161.71	964.163	0.2689	0.0020776		HIST1H4H	ENSG00000158406	292.311	423.604	-0.53521	0.00012206
SEC11C	ENSG00000166562	1526.98	1164.26	0.39127	6.909e-07		EIF5B	ENSG00000158417	10272.5	11222.3	-0.12757	0.0053252
NDEL1	ENSG00000166579	2792.18	2367.79	0.23785	0.00017174		B4GALT5	ENSG00000158470	5280.38	5868.49	-0.15235	0.0037469
ZNF592	ENSG00000166716	3268.02	2896.67	0.17402	0.0039973		GDPD5	ENSG00000158555	679.928	1231.88	-0.8574	8.3408e-21
CASC4	ENSG00000166734	2957.99	2608.14	0.18159	0.0033076		TAGLN2	ENSG00000158710	12334.2	18421.1	-0.57869	1.3428e-37
NNMT	ENSG00000166741	14586.4	11841.7	0.30074	9.3911e-11		NBL1	ENSG00000158747	2055.36	2345.9	-0.19075	0.0064128
KIF7	ENSG00000166813	774.095	501.771	0.62548	4.6091e-09		F11R	ENSG00000158769	2574.14	3293.52	-0.35554	8.6364e-09
TERF2IP	ENSG00000166848	2594.2	2089.98	0.3118	2.2192e-06		CDA	ENSG00000158825	5389.46	6947.54	-0.36636	1.2372e-12
CLPX	ENSG00000166855	4659.05	3676.58	0.34167	1.126e-09		PINK1	ENSG00000158828	1350.07	1688.39	-0.32261	4.3502e-05
PATL1	ENSG00000166889	4017.43	3520.73	0.1904	0.001042		TOMM40L	ENSG00000158882	431.875	607.488	-0.49224	2.842e-05
DIS3L	ENSG00000166938	3338.3	2564.24	0.38058	7.5129e-10		ALG8	ENSG00000159063	5827.84	6505	-0.15859	0.0016521
AKTIP	ENSG00000166971	1139.08	847.765	0.42613	3.033e-06		SYNJ1	ENSG00000159082	1291.98	1672.66	-0.37256	8.2245e-06
MARS	ENSG00000166986	21000.7	8300.76	1.3391	6.2926e-165		SON	ENSG00000159140	13395.3	15088.1	-0.17168	0.0001265
NKX3-1	ENSG00000167034	228.775	111.981	1.0307	2.5856e-06		STC1	ENSG00000159167	12.3484	56.549	-2.1952	4.8399e-06
TEF	ENSG00000167074	321.894	194.059	0.73009	1.0209e-05		CBR1	ENSG00000159228	1888.65	2273.1	-0.26731	0.00010468
PIP5KL1	ENSG00000167103	404.299	137.553	1.5554	1.6393e-06		PTMS	ENSG00000159335	4718.52	6470.43	-0.45553	3.5417e-18
COQ4	ENSG00000167113	1417.95	1155.72	0.29501	0.00025694		CYB5R1	ENSG00000159348	2806.54	3586.04	-0.3536	3.5449e-09
C15orf39	ENSG00000167173	3107.01	2572.91	0.27212	8.7608e-06		PSMB4	ENSG00000159377	9709.1	11505.9	-0.24497	1.5357e-07
FBXO22	ENSG00000167196	4545.57	4038.07	0.17079	0.0019917		C1R	ENSG00000159403	3652.84	4436.34	-0.28035	7.3992e-07
TBC1D2B	ENSG00000167202	2381.99	1797.51	0.40617	4.3419e-09		UBR1	ENSG00000159459	2924.39	4809.99	-0.7179	4.6222e-36
ENGASE	ENSG00000167280	1738	1388.27	0.32414	1.5298e-05		EFCAB14	ENSG00000159658	4745.32	5265.64	-0.1501	0.0041836
TBC1D16	ENSG00000167291	2614.9	1574.99	0.73141	2.6808e-26		SPON2	ENSG00000159674	322.551	429.431	-0.4129	0.0030477
MYO5B	ENSG00000167306	2007.11	1501.58	0.41863	9.9503e-09		ZYX	ENSG00000159840	4400.16	5164.26	-0.23101	2.9053e-05
STIM1	ENSG00000167323	3501	2225.38	0.65371	8.003e-26		GNE	ENSG00000159921	5713.29	9272.56	-0.69865	8.247e-45
TRIM68	ENSG00000167333	4643.03	2992.98	0.63348	9.642e-28		CALM3	ENSG00000160014	5101.99	7796.74	-0.61181	3.0683e-32
IRGQ	ENSG00000167378	1291.22	1068.76	0.2728	0.00086618		PDE9A	ENSG00000160191	863.484	1098.96	-0.3479	0.00010598
ZNF646	ENSG00000167395	1441.73	1240.58	0.21678	0.0054794		WDR4	ENSG00000160193	1209.28	1695.48	-0.48755	2.7556e-10
KLHL26	ENSG00000167487	792.005	594.224	0.4145	0.00061291		LSS	ENSG00000160285	2284.03	5023.59	-1.1371	2.1095e-82
ANKRD11	ENSG00000167522	11754.8	7946.68	0.56482	1.798e-32		SLC2A6	ENSG00000160326	112.486	176.38	-0.64894	0.0035326
RPL13	ENSG00000167526	19585.1	17030.5	0.20164	4.9138e-06		TLCD1	ENSG00000160606	601.679	778.557	-0.37181	0.00029112
TP53I13	ENSG00000167543	1212.37	832.597	0.54213	5.2015e-05		PCSK7	ENSG00000160613	1851.96	2206.47	-0.25268	0.00021578
KMT2D	ENSG00000167548	7410.98	6436.27	0.20344	5.3334e-05		ADAR	ENSG00000160710	20712.9	25688.7	-0.31061	7.7866e-13
NCKAP5L	ENSG00000167566	1983.28	1632.3	0.28098	7.2514e-05		ANO10	ENSG00000160746	1396.65	1679	-0.26563	0.0003784
LENG8	ENSG00000167615	3858.89	3163.53	0.28665	0.00015629		FDPS	ENSG00000160752	2901.47	5027.29	-0.79299	8.4977e-23
ZNF146	ENSG00000167635	5589.71	4536.74	0.30112	2.5278e-08		SLC25A44	ENSG00000160785	1952.7	2268.39	-0.2162	0.0016027
EEF2	ENSG00000167658	107835	91459.9	0.23761	1.4866e-08		FGFR4	ENSG00000160867	442.624	707.499	-0.67665	4.3481e-09
PLIN4	ENSG00000167676	243.735	154.373	0.65889	0.00043776		PSMC2	ENSG00000161057	5197.76	8009.14	-0.62376	2.442e-34
KIFC2	ENSG00000167702	604.735	463.967	0.38228	0.00081652		AP2M1	ENSG00000161203	26819.5	30272.3	-0.17471	4.0777e-05
SRR	ENSG00000167720	616.462	460.543	0.42068	0.00038503		ACOX1	ENSG00000161533	1624.04	1904.81	-0.23006	0.001373
TSR1	ENSG00000167721	8888.47	7632.87	0.21971	9.4068e-06		SRSF2	ENSG00000161547	4744.48	5262.14	-0.1494	0.0048419
NDUFV1	ENSG00000167792	6329.13	5699.81	0.15109	0.0051179		ITGA5	ENSG00000161638	8001.91	10599.6	-0.40559	3.1056e-17
ZNF598	ENSG00000167962	3339.59	1724.45	0.95354	0.006168		ZNF385A	ENSG00000161642	940.772	1522.6	-0.69462	7.9786e-17
MLST8	ENSG00000167965	3487.34	2705.69	0.36613	1.7898e-05		DBF4B	ENSG00000161692	1190.87	1785.71	-0.58448	3.1399e-14
ABCA3	ENSG00000167972	1835.03	1387.29	0.40354	6.0098e-08		RACGAP1	ENSG00000161800	7210.81	10227.5	-0.50422	2.3728e-25
KCTD5	ENSG00000167977	1781.21	1515.7	0.23287	0.001375		SPC24	ENSG00000161888	485.018	917.649	-0.91991	1.2211e-18
VPS37C	ENSG00000167987	818.478	620.959	0.39845	8.4851e-05		TNFSF13	ENSG00000161955	234.638	340.92	-0.539	0.00050245
RAB3IL1	ENSG00000167994	675.894	437.8	0.62653	4.2163e-08		SNRNP25	ENSG00000161981	1717.05	2395.42	-0.48034	2.9889e-12
FTH1	ENSG00000167996	1464.63	510.988	1.5192	7.8554e-13		CCNF	ENSG00000162063	951.628	1506.26	-0.6625	2.2285e-15
SLC3A2	ENSG00000168003	46350.1	25309.7	0.87288	5.06e-23		CLPB	ENSG00000162129	2049.84	2456.53	-0.26111	9.5107e-05
SPINDOC	ENSG00000168005	1213.33	958.882	0.33954	7.6336e-05		PDZK1IP1	ENSG00000162366	751.903	1194.39	-0.66766	2.1137e-13
SF1	ENSG00000168066	15160.6	12679.7	0.25781	1.1273e-08		USP24	ENSG00000162402	7958.07	9624.29	-0.27426	1.1158e-08
RNF187	ENSG00000168159	9890.61	6228.77	0.66711	3.7986e-41		PRKAA2	ENSG00000162409	2421.11	2806.28	-0.21299	0.00071255
DDIT4	ENSG00000168209	10409.3	4598.15	1.1787	4.0968e-14		DHRS3	ENSG00000162496	1478.56	1709.24	-0.20916	0.0049193
PXK	ENSG00000168297	1052	478.952	1.1352	7.2503e-29		SYNC	ENSG00000162520	396.234	650.866	-0.71601	2.6527e-09
ING5	ENSG00000168395	1051.48	875.772	0.2638	0.0029138		NEXN	ENSG00000162614	228.455	328.095	-0.52221	0.00077648
HR	ENSG00000168453	1850.26	1418.13	0.38373	1.724e-07		FAM102B	ENSG00000162636	2155.57	3368.27	-0.64394	1.1932e-24
ATXN2L	ENSG00000168488	10697.3	7744.21	0.46605	6.9012e-17		GBP2	ENSG00000162645	47.7235	201.567	-2.0785	8.0909e-17
SNRNP48	ENSG00000168566	3144.18	2709.03	0.2149	0.00056507		ZNF326	ENSG00000162664	2813.22	3357.45	-0.25514	2.5348e-05
PKIG	ENSG00000168734	451.206	265.278	0.76628	3.5518e-08		ARPC5	ENSG00000162704	11388.1	12945.6	-0.18494	7.5948e-05
CEP120	ENSG00000168944	1257.9	960.312	0.38945	0.002147		OLFML2B	ENSG00000162745	9.11475	45.7369	-2.3271	1.5556e-05
MFF	ENSG00000168958	6896.41	5173.82	0.41461	1.2256e-15		CAPN2	ENSG00000162909	7777.39	9349.7	-0.26563	5.0152e-08
PXDC1	ENSG00000168994	833.847	603.927	0.46541	4.9325e-06		PDLIM5	ENSG00000163110	3417.62	4545.44	-0.41143	3.9304e-13
HNRNPH1	ENSG00000169045	25704	23355.4	0.13824	0.0016473		IWS1	ENSG00000163166	3983.09	4469.97	-0.16638	0.0030446
IRS1	ENSG00000169047	244.108	161.321	0.59758	0.0011704		S100A11	ENSG00000163191	10901.7	13563.9	-0.31522	1.7886e-11
MECP2	ENSG00000169057	3736.07	3236.23	0.20721	0.00040638		DHX57	ENSG00000163214	1374.57	1632.8	-0.24837	0.001478
ARMC4	ENSG00000169126	745.295	543.298	0.45607	7.8505e-05		ALPP	ENSG00000163283	95703.7	117343	-0.29408	1.0387e-12
ZNF354A	ENSG00000169131	535.371	353.919	0.59712	2.6495e-06		NIPAL1	ENSG00000163293	80.6288	133.133	-0.7235	0.0053434
MRPL1	ENSG00000169288	1055.44	786.673	0.42402	0.00064756		MRPS18C	ENSG00000163319	70.4659	117.603	-0.73892	0.0062392
ARL13B	ENSG00000169379	1393.36	1092.24	0.35129	1.8808e-05		YY1AP1	ENSG00000163374	2455.95	2799.77	-0.18903	0.0027455
PTPN9	ENSG00000169410	2204.63	1678.65	0.39324	2.0371e-08		ATP1A1	ENSG00000163399	21723.1	27880.5	-0.36003	9.3776e-17
CLIC4	ENSG00000169504	16166.8	9098.45	0.82934	5.5722e-71		FSTL1	ENSG00000163430	10258.1	16505.7	-0.68619	2.8769e-50
INO80E	ENSG00000169592	1422.43	998.74	0.51018	9.27e-10		ELF3	ENSG00000163435	3945.46	4650.73	-0.23727	2.5013e-05
C15orf40	ENSG00000169609	1412.55	1208.11	0.22555	0.0046494		CCT3	ENSG00000163468	25152.2	28560.2	-0.18332	1.744e-05
MT1E	ENSG00000169715	234.016	155.573	0.58901	0.0015888		SSR2	ENSG00000163479	3480.04	4257.03	-0.29075	2.3582e-07
DUS1L	ENSG00000169718	3732.99	3186.36	0.22842	8.6732e-05		CIP2A	ENSG00000163507	2520.27	3510.63	-0.47815	4.1082e-15
RFNG	ENSG00000169733	991.889	718.602	0.46499	8.8359e-05		TGFBR2	ENSG00000163513	2536.23	3362.41	-0.40681	2.3185e-11
ZNF32	ENSG00000169740	560.956	372.756	0.58966	2.3536e-06		GLB1L	ENSG00000163521	271.683	372.587	-0.45565	0.0019186
OTUD3	ENSG00000169914	767.148	623.791	0.29844	0.0038129		STT3B	ENSG00000163527	10626.6	11919.5	-0.16564	0.00038739
OTUD7A	ENSG00000169918	333.283	201.654	0.72487	7.0038e-06		SGO2	ENSG00000163535	1413.53	2606.28	-0.88269	1.8659e-25
GUSB	ENSG00000169919	4805.47	4288.65	0.16416	0.0025981		PRKCI	ENSG00000163558	5754.05	6539.07	-0.18451	0.00032453
BRD3	ENSG00000169925	2307.91	1859.84	0.31141	0.0032672		U2SURP	ENSG00000163714	11906.2	13497.1	-0.18093	9.1281e-05
ZNF764	ENSG00000169951	296.895	206.541	0.52352	0.0014305		HPS3	ENSG00000163755	2272.29	2853.43	-0.32855	2.6914e-07
ZNF768	ENSG00000169957	2339.02	1315.07	0.83077	0.00010076		KIAA1143	ENSG00000163807	2201.8	2504.4	-0.18578	0.005377
MAP3K2	ENSG00000169967	2270.78	1911.12	0.24877	0.00029714		KIF15	ENSG00000163808	1507.34	1983.41	-0.39598	4.2303e-08
YWHAG	ENSG00000170027	24744.1	22659.6	0.12696	0.0038789		ZDHHC3	ENSG00000163812	2309.53	2926.16	-0.34141	6.1847e-08
TMEM192	ENSG00000170088	1186.3	889.421	0.41553	2.7888e-06		POLR2H	ENSG00000163882	2647.41	3013.73	-0.18697	0.0025514
SLC16A5	ENSG00000170190	1112.03	856.291	0.37703	2.128e-05		LIPH	ENSG00000163898	800.853	1433.58	-0.84001	1.5605e-22
USP47	ENSG00000170242	3877.21	3368.03	0.20311	0.00045479		IFT122	ENSG00000163913	1949.72	2441.67	-0.3246	9.5643e-07
ZNF282	ENSG00000170265	2195.78	1645.89	0.41586	0.00035638		PRKCD	ENSG00000163932	522.241	695.919	-0.4142	0.00011828
ELP5	ENSG00000170291	2368.16	2034.52	0.21908	0.0014645		ARHGEF3	ENSG00000163947	1107.57	1364.85	-0.30134	0.00023671
STX8	ENSG00000170310	707.254	528.799	0.41951	0.00012156		ATRIP	ENSG00000164053	796.162	956.873	-0.26526	0.0045191
SLC30A1	ENSG00000170385	9181.17	7110.83	0.36866	5.7097e-14		APEH	ENSG00000164062	4360.15	4870.42	-0.15967	0.0038029
PA2G4	ENSG00000170515	7146.77	6473.74	0.14269	0.0049203		MST1R	ENSG00000164078	1839.95	2247.75	-0.28881	2.0894e-05
CDH2	ENSG00000170558	1867.81	1552.14	0.26709	0.0003137		ETNPPL	ENSG00000164089	19.5088	69.6339	-1.8357	5.2554e-06
SIX2	ENSG00000170577	296.771	179.601	0.72456	1.7516e-05		MAD2L1	ENSG00000164109	1729.49	2264.78	-0.38903	1.3043e-08
IRF2BP1	ENSG00000170604	921.477	673.768	0.45169	5.79e-05		CEP44	ENSG00000164118	582.65	819.402	-0.49194	2.3433e-06
ARMC10	ENSG00000170632	1829.24	1525.7	0.26177	0.00032008		HPGD	ENSG00000164120	89.9036	183.204	-1.027	5.5623e-06
ZNF296	ENSG00000170684	60.2673	25.5715	1.2368	0.0024575		PRMT9	ENSG00000164169	434.736	545.066	-0.32629	0.0062187
HTRA3	ENSG00000170801	11.9753	0	Inf	0.00055654		RANBP3L	ENSG00000164188	48.8074	258.415	-2.4045	1.0349e-25
RIOX2	ENSG00000170854	2667.33	2068.24	0.36699	2.0293e-08		STARD4	ENSG00000164211	728.611	1456.47	-0.99925	7.6841e-18
KIAA0232	ENSG00000170871	1758.84	1510.6	0.21951	0.0037443		F2RL1	ENSG00000164251	83.614	208.476	-1.3181	1.6541e-09
TMEM43	ENSG00000170876	3839.33	3098.2	0.30943	1.5493e-07		WDR41	ENSG00000164253	2867.82	3578.09	-0.31923	0.00031531
PLAC1	ENSG00000170965	84.9644	21.7097	1.9685	1.8937e-07		ERAP2	ENSG00000164308	77.9817	134.85	-0.79015	0.0014699
INSR	ENSG00000171105	1218.9	919.32	0.40695	2.5654e-06		SFXN1	ENSG00000164466	5730.17	6720.07	-0.2299	7.6625e-06
C9orf16	ENSG00000171159	1658.99	1136.62	0.54556	5.5571e-06		DAGLB	ENSG00000164535	1495.56	1803.73	-0.2703	0.00019298
MORN4	ENSG00000171160	580.358	255.965	1.181	3.8826e-18		PTTG1	ENSG00000164611	1992.08	3633.53	-0.8671	3.4947e-43
TRIM8	ENSG00000171206	1881.83	1520.93	0.30718	2.6262e-05		LMTK2	ENSG00000164715	3048.16	4078.06	-0.41994	7.2355e-13
GAA	ENSG00000171298	3362.66	2801.7	0.2633	0.0017685		PEX2	ENSG00000164751	1014.35	1221.34	-0.26791	0.0016826
CLCN5	ENSG00000171365	1482.58	1226.78	0.27322	0.00065546		RAD21	ENSG00000164754	12834	15375.1	-0.26062	7.7483e-09
RSL1D1	ENSG00000171490	15415.1	13707	0.16943	0.00019661		ALDH7A1	ENSG00000164904	4894.17	5958.16	-0.2838	5.6444e-08
LRRC8D	ENSG00000171492	5384.64	4603.07	0.22626	2.8775e-05		OSR2	ENSG00000164920	308.249	411.669	-0.41739	0.0030791
PLRG1	ENSG00000171566	4215.72	3461.7	0.2843	7.3785e-07		INTS8	ENSG00000164941	1510.68	1983.33	-0.39272	8.3232e-08
ENC1	ENSG00000171617	114.458	68.0468	0.75022	0.0059956		VIRMA	ENSG00000164944	3606.36	4136.43	-0.19784	0.00039885
SPSB1	ENSG00000171621	757.02	585.084	0.37169	0.0066728		SNAPC3	ENSG00000164975	1466.87	1811.28	-0.30427	3.9077e-05
NMRAL2P	ENSG00000171658	560.867	103.83	2.4334	4.392e-53		MYORG	ENSG00000164976	231.067	433.122	-0.90647	6.2593e-10
TCEA2	ENSG00000171703	880.806	691.879	0.34831	0.0062874		SVEP1	ENSG00000165124	7758.15	9210.52	-0.24757	2.4501e-07
BCL2	ENSG00000171791	424.217	312.648	0.44026	0.0016417		ATP7A	ENSG00000165240	1199.27	1460.36	-0.28416	0.00032643
KNDC1	ENSG00000171798	87.345	12.743	2.777	1.9041e-11		AQP3	ENSG00000165272	5579.53	9688.39	-0.79611	8.2724e-57
FBXL14	ENSG00000171823	373.633	271.89	0.4586	0.0018279		VCP	ENSG00000165280	16890.5	19611.8	-0.21551	9.2611e-07
RPS7	ENSG00000171863	19212.3	17535.3	0.13177	0.0034969		SLITRK5	ENSG00000165300	601.235	766.499	-0.35036	0.00085834
RNASEH1	ENSG00000171865	1589.82	1263.24	0.33173	1.9116e-05		MELK	ENSG00000165304	3208.49	3883.63	-0.27551	2.4745e-06
PRNP	ENSG00000171867	6686.89	4027.92	0.7313	1.1735e-42		FBXO33	ENSG00000165355	710.008	876.897	-0.30457	0.0016436
TLN2	ENSG00000171914	3345.75	2949.75	0.18173	0.0029688		SPTSSA	ENSG00000165389	6083.9	7842.17	-0.36626	3.0597e-13
USP19	ENSG00000172046	4749.79	3834.26	0.30892	2.4587e-08		CFL2	ENSG00000165410	2832.82	3846.76	-0.4414	1.7722e-08
KLF11	ENSG00000172059	1610.5	1166.38	0.46548	4.3833e-09		SUGT1	ENSG00000165416	1427.02	1855.08	-0.37848	2.791e-07
KRCC1	ENSG00000172086	1184.79	863.33	0.45665	2.9495e-07		PGM2L1	ENSG00000165434	744.779	900.017	-0.27314	0.004849
NME6	ENSG00000172113	1414.61	1099.61	0.36341	9.8719e-06		REEP3	ENSG00000165476	1695.39	2085.76	-0.29895	0.0065714
CYCS	ENSG00000172115	9271.47	7808.52	0.24775	9.7429e-07		SKA3	ENSG00000165480	1372.03	1695.38	-0.3053	6.3314e-05
SNTB1	ENSG00000172164	1288.91	1034.4	0.31736	0.00013624		DDIAS	ENSG00000165490	1018.74	1251.76	-0.29718	0.00041089
CEBPB	ENSG00000172216	1374.17	957.293	0.52153	1.7785e-09		PCF11	ENSG00000165494	1746.69	2028.64	-0.21589	0.0021209
PAIP1	ENSG00000172239	9671.69	8353.47	0.21139	1.131e-05		LRR1	ENSG00000165501	608.911	757.915	-0.31581	0.0024804
ZNF131	ENSG00000172262	6282.22	5172.17	0.2805	9.5117e-08		RPL36AL	ENSG00000165502	2618.52	3067.11	-0.22813	0.00021176
BSG	ENSG00000172270	48250.2	40935.7	0.23718	0.00072241		PRDX3	ENSG00000165672	10578.5	12385.9	-0.22756	1.0475e-06
C2CD2L	ENSG00000172375	999.512	766.157	0.38358	4.8276e-05		FUNDC2	ENSG00000165775	1937.76	2404.92	-0.3116	2.0812e-05
GTPBP2	ENSG00000172432	4556.14	3956.64	0.20354	0.00032373		NDRG2	ENSG00000165795	281.953	393.735	-0.48177	0.00074895
ZNF24	ENSG00000172466	4772.27	3950.28	0.27272	1.2261e-06		CASP7	ENSG00000165806	1315.65	1886.38	-0.51984	1.3301e-07
FIBP	ENSG00000172500	2700.72	2069.72	0.3839	3.7667e-09		E2F7	ENSG00000165891	1708.81	2120.44	-0.31137	7.9392e-06
BANP	ENSG00000172530	955.999	740.362	0.36878	7.8331e-05		PSMC3	ENSG00000165916	6370.88	7164.91	-0.16946	0.0016637
WASHC2C	ENSG00000172661	3341.08	2544.32	0.39304	2.3251e-10		TC2N	ENSG00000165929	1427.07	1843.28	-0.36922	6.1413e-07
TMEM134	ENSG00000172663	465.153	352.633	0.39954	0.0018881		CEP295	ENSG00000166004	1334.54	1724.27	-0.36964	7.7219e-07
MUS81	ENSG00000172732	1481.6	1065.24	0.47597	6.6495e-09		AMOTL1	ENSG00000166025	2064.27	2805.52	-0.44264	1.3229e-11
CBWD1	ENSG00000172785	1324.5	1032.78	0.35892	8.3905e-05		RAB8B	ENSG00000166128	2363.15	2963.29	-0.32649	1.7144e-07
CES2	ENSG00000172831	5141.19	4067.36	0.33801	5.2191e-10		IKBIP	ENSG00000166130	1952.79	2437.99	-0.32015	1.9685e-06
ZNF621	ENSG00000172888	1837.96	1299.89	0.49972	4.8925e-11		SPINT1	ENSG00000166145	550.42	830.043	-0.59265	1.156e-08
PHF8	ENSG00000172943	4142.82	3500.62	0.243	2.601e-05		FBN1	ENSG00000166147	7019.31	8087.85	-0.20443	2.5477e-05
DCAKD	ENSG00000172992	1336.54	1073.83	0.31575	0.00020279		CLMP	ENSG00000166250	10790.4	11807.6	-0.12997	0.0046446
RELA	ENSG00000173039	4178.58	3487.86	0.26067	3.9129e-06		IDH3A	ENSG00000166411	1862.34	2176.1	-0.22463	0.00098183
RHOD	ENSG00000173156	985.492	724.962	0.44294	0.0016791		TMEM41B	ENSG00000166471	859.895	1060.61	-0.30267	0.00085502
IQCB1	ENSG00000173226	1847.93	1172.73	0.65604	1.2675e-17		PKD1L2	ENSG00000166473	24.9633	63.6703	-1.3508	0.00078821
MZT2A	ENSG00000173272	1182.89	600.782	0.9774	0.0026535		PRKCB	ENSG00000166501	107.565	228.43	-1.0865	4.6364e-07
ZBTB21	ENSG00000173276	2136.47	1681.1	0.34582	7.299e-07		CCDC68	ENSG00000166510	220.317	318.96	-0.53379	0.00082907
MAP3K11	ENSG00000173327	2533.83	1979.22	0.35638	6.7294e-06		RIMKLB	ENSG00000166532	2734.85	3381.95	-0.30639	4.5962e-07
PPP1R14B	ENSG00000173457	4506.82	3814.44	0.24064	1.3226e-05		CDH16	ENSG00000166589	53.1426	103.785	-0.96566	0.0011617
PTPRM	ENSG00000173482	3210.57	2702.7	0.24843	4.9454e-05		HSP90B1	ENSG00000166598	42981	49862.5	-0.21426	2.9533e-07
TNFRSF10D	ENSG00000173530	1198.3	749.079	0.67779	1.2527e-13		PLEKHA7	ENSG00000166689	783.938	1016.11	-0.37425	8.6437e-05
MST1	ENSG00000173531	253.009	156.214	0.69566	0.00011193		AP1G1	ENSG00000166747	7951.98	8980.96	-0.17556	0.00028041
ZNF622	ENSG00000173545	3506.05	3080.92	0.18648	0.0014166		CIAO2A	ENSG00000166797	2762.67	3326.51	-0.26795	1.0693e-05
NMNAT1	ENSG00000173614	690.553	495.51	0.47884	2.0772e-05		FAM111A	ENSG00000166801	2039.44	2766.35	-0.43981	1.5618e-11
EIF1AX	ENSG00000173674	8681.58	7682.25	0.17643	0.0018876		LDHD	ENSG00000166816	167.103	240.138	-0.52312	0.0051714
TOMM20	ENSG00000173726	15350.6	12060.2	0.34804	3.764e-14		NAV2	ENSG00000166833	1058.13	1281.05	-0.27582	0.00087486
AGFG1	ENSG00000173744	6211.78	5435.46	0.1926	0.00030399		C18orf54	ENSG00000166845	538.001	728.531	-0.43738	3.5639e-05
HAP1	ENSG00000173805	112.913	61.6987	0.87189	0.0018641		PLK1	ENSG00000166851	4619.09	7408.57	-0.68159	7.6831e-36
EIF1	ENSG00000173812	18322	10206.7	0.84407	1.6568e-16		NEMP1	ENSG00000166881	2190.63	2549.26	-0.21873	0.00068011
ENDOV	ENSG00000173818	1039.06	688.106	0.59458	4.1586e-10		STAT6	ENSG00000166888	6830.17	8595.48	-0.33166	1.3021e-11
PLK3	ENSG00000173846	431.289	290.29	0.57116	3.3797e-05		MS4A7	ENSG00000166927	2.5763	18.7066	-2.8602	0.0020639
ZNF791	ENSG00000173875	744.406	561.238	0.40748	0.00012893		SMAD3	ENSG00000166949	3483.07	4454.81	-0.355	3.0352e-10
SPTBN2	ENSG00000173898	3483.48	2563.29	0.44253	2.8428e-06		RCCD1	ENSG00000166965	2025.48	2367.13	-0.22488	0.00098507
MSRB3	ENSG00000174099	1447.45	1092.97	0.40526	7.8499e-07		MAPRE2	ENSG00000166974	1816.57	2302.96	-0.34227	6.5959e-07
FAM174A	ENSG00000174132	520.002	387.174	0.42554	0.00062626		CNPY4	ENSG00000166997	652.565	809.785	-0.31142	0.0022323
CTU2	ENSG00000174177	783.903	504.25	0.63654	8.0602e-05		TMEM92	ENSG00000167105	102.394	169.688	-0.72875	0.0010353
PITPNA	ENSG00000174238	5281.52	4166.5	0.34212	4.1327e-10		TRUB2	ENSG00000167112	2583.77	3008.88	-0.21975	0.00042361
PHLDA3	ENSG00000174307	3008.52	2512.67	0.25983	2.5474e-05		GPRC5B	ENSG00000167191	558.131	1069.78	-0.93865	2.2132e-20
SLC16A13	ENSG00000174327	900.795	439.521	1.0353	3.0535e-22		POP5	ENSG00000167272	1147.96	1406.73	-0.29328	0.0014872
EXO1	ENSG00000174371	7325.25	6530.03	0.16579	0.0012619		ATP5MG	ENSG00000167283	546.866	672.753	-0.29889	0.0063615
RALGAPA1	ENSG00000174373	2592.41	2185.8	0.24613	0.00021888		RRM1	ENSG00000167325	44300.5	54731.3	-0.30504	2.5281e-13
GTF2IRD2B	ENSG00000174428	184.658	92.074	1.004	0.00033983		RAB8A	ENSG00000167461	944.308	1216.43	-0.36532	0.00019075
RPL4	ENSG00000174444	84874.4	72883.1	0.21975	1.4573e-07		MVD	ENSG00000167508	1118.25	1943.69	-0.79755	0.00039547
SNAPC5	ENSG00000174446	1945.17	1647.04	0.24002	0.0011108		ZNF641	ENSG00000167528	1270.22	1605.28	-0.33775	1.3902e-05
C12orf76	ENSG00000174456	329.179	245.332	0.42414	0.0059463		CACNB3	ENSG00000167535	848.364	1026.41	-0.27485	0.0029358
AKIRIN1	ENSG00000174574	3127.47	2691.86	0.2164	0.00051975		TUBA1C	ENSG00000167553	7309.52	10941.3	-0.58193	1.4782e-33
ZNF497	ENSG00000174586	61.0315	21.024	1.5375	0.00030127		CYP2S1	ENSG00000167600	606.015	801.544	-0.40343	9.1307e-05
SH3PXD2B	ENSG00000174705	2788.43	2084.24	0.41993	1.086e-10		PSCA	ENSG00000167653	1586.76	2791.67	-0.81504	1.2323e-13
NR1D2	ENSG00000174738	1143.84	880.708	0.37715	2.9107e-05		SLC43A2	ENSG00000167703	564.243	993.76	-0.81658	4.9635e-16
BRMS1	ENSG00000174744	2023.38	1609.23	0.3304	4.3382e-06		SERPINF2	ENSG00000167711	43.0505	94.9897	-1.1417	0.0023506
RIN1	ENSG00000174791	625.807	504.168	0.31181	0.0050346		IGFBP6	ENSG00000167779	315.036	431.622	-0.45426	0.001194
YIF1A	ENSG00000174851	2243.68	1684.05	0.41393	2.0004e-09		HID1	ENSG00000167861	460.196	641.598	-0.47942	3.2519e-05
SEZ6L2	ENSG00000174938	3169.65	2209.29	0.52074	7.1729e-14		SRP68	ENSG00000167881	5755.02	6374.83	-0.14757	0.0037032
ASPHD1	ENSG00000174939	1618.53	1334.37	0.27852	0.0011878		TK1	ENSG00000167900	5728.25	7016.53	-0.29266	1.0692e-08
FUT1	ENSG00000174951	303.256	54.0586	2.4879	2.1125e-31		RAB26	ENSG00000167964	505.201	719.424	-0.50998	4.9521e-06
DHX36	ENSG00000174953	4536.44	3979.32	0.18904	0.00081608		C2CD3	ENSG00000168014	2602.85	2941.88	-0.17664	0.0040731
KLC2	ENSG00000174996	1970.49	1581.26	0.31747	1.0844e-05		SCARA3	ENSG00000168077	949.532	1285.34	-0.43686	2.1223e-06
LRRC75A-AS1	ENSG00000175061	7797.31	5303.36	0.55607	1.7599e-27		PBK	ENSG00000168078	2011.73	3072.53	-0.61099	6.9889e-19
MRPS22	ENSG00000175110	1976.96	1644.2	0.26589	0.00019838		SCARA5	ENSG00000168079	1223.13	1722.75	-0.49413	1.2377e-08
PPM1E	ENSG00000175175	85.9772	25.1422	1.7738	1.2802e-06		COPS6	ENSG00000168090	6216.27	7658.74	-0.30106	1.7824e-09
DDIT3	ENSG00000175197	457.407	201.268	1.1844	1.4149e-15		FAM83B	ENSG00000168143	562.183	743.846	-0.40396	0.00011048
GOLGA8A	ENSG00000175265	3443.31	2802.04	0.29732	1.306e-06		MAPK1IP1L	ENSG00000168175	4762.56	5657.74	-0.24849	3.7359e-06
PHYKPL	ENSG00000175309	1151.46	846.774	0.44341	9.2386e-07		RBPJ	ENSG00000168214	2188.28	2498.88	-0.19148	0.0031582
SART1	ENSG00000175467	3109.65	2701.19	0.20316	0.0007589		LMBRD1	ENSG00000168216	899.054	1096.22	-0.28606	0.0014297
DRAP1	ENSG00000175550	2358.96	1829.37	0.3668	7.8336e-07		TTC39C	ENSG00000168234	1576.62	2192.96	-0.47605	1.9789e-11
C11orf68	ENSG00000175573	1086.11	769.024	0.49807	5.5948e-08		PDHB	ENSG00000168291	2237.87	2885.09	-0.36649	1.036e-08
RAB6A	ENSG00000175582	4686.02	4167.54	0.16917	0.0028485		HIST1H1E	ENSG00000168298	15.8309	55.8186	-1.818	5.725e-05
FOSL1	ENSG00000175592	741.03	505.8	0.55097	3.1651e-05		IRF2	ENSG00000168310	455.045	605.432	-0.41196	0.0049237
ERCC4	ENSG00000175595	1313.94	1098.67	0.25814	0.0021772		DTYMK	ENSG00000168393	1925.89	2534.21	-0.39601	4.7081e-09
TTLL11	ENSG00000175764	143.722	89.7566	0.67919	0.0052375		BDKRB2	ENSG00000168398	160.014	350.058	-1.1294	2.2118e-11
ETV4	ENSG00000175832	506.41	242.801	1.0605	4.0069e-14		CMAHP	ENSG00000168405	124.728	267.382	-1.1001	3.4469e-09
HOXD8	ENSG00000175879	58.4729	18.792	1.6376	0.00015463		RFWD3	ENSG00000168411	6830.3	7679.75	-0.16911	0.00077596
ARL4D	ENSG00000175906	2908.17	1872.96	0.63479	3.0544e-22		STIP1	ENSG00000168439	12091.8	14978.7	-0.30888	1.3357e-11
UNC119B	ENSG00000175970	2022.99	1621.65	0.31903	0.002186		RAB31	ENSG00000168461	4452.24	5014.69	-0.17163	0.0013717
NUPR1	ENSG00000176046	5906.63	1280.37	2.2058	4.2595e-275		TNXB	ENSG00000168477	381.984	644.038	-0.75363	1.0577e-09
MBLAC2	ENSG00000176055	876.774	688.41	0.34894	0.00045751		FEN1	ENSG00000168496	5699.36	6982.08	-0.29286	8.5356e-09
SSNA1	ENSG00000176101	1942.42	1670.37	0.21768	0.0022757		SERINC2	ENSG00000168528	3285.96	4009.74	-0.28719	8.7202e-07
KCMF1	ENSG00000176407	3322.63	2574.79	0.36787	9.7657e-06		COL3A1	ENSG00000168542	142.922	304.451	-1.091	7.4672e-10
LMNB2	ENSG00000176619	7008.19	4960.14	0.49866	0.0066401		STAT3	ENSG00000168610	14222.3	18599.5	-0.38711	4.0992e-18
MEX3C	ENSG00000176624	1172.76	787.259	0.575	2.0446e-10		ADAM9	ENSG00000168615	9531.8	10816.6	-0.18243	0.00010077
ACSF3	ENSG00000176715	1830.36	1491.06	0.29578	0.006215		NDUFS5	ENSG00000168653	4521.94	5112.42	-0.17706	0.0057693
FAM91A1	ENSG00000176853	2670.37	2289.07	0.22228	0.00069176		IL7R	ENSG00000168685	114.032	186.679	-0.71112	0.00090428
PNMA1	ENSG00000176903	3345.13	2825.5	0.24355	6.4962e-05		NPNT	ENSG00000168743	8375.33	10053.5	-0.26348	3.3218e-08
TOB2P1	ENSG00000176933	114.973	62.1707	0.88699	0.0012327		SNTB2	ENSG00000168807	3154.05	3796.93	-0.26762	4.4386e-06
THAP4	ENSG00000176946	2955.97	2596.08	0.18729	0.0033011		USP39	ENSG00000168883	2887.08	3374.66	-0.22513	0.00014128
DPP7	ENSG00000176978	2454.37	1709.05	0.52216	0.00085935		ATF5	ENSG00000169136	558.095	689.307	-0.30464	0.006559
SMCR8	ENSG00000176994	3948.97	3378.54	0.22508	0.00012162		PCSK9	ENSG00000169174	7802.09	11275.5	-0.53126	1.8247e-06
MTX3	ENSG00000177034	2391.3	1665.65	0.52171	7.4213e-14		XPO6	ENSG00000169180	10024	11022	-0.13692	0.0034359
WDR73	ENSG00000177082	443.886	338.393	0.39149	0.0037296		APEX2	ENSG00000169188	4572.61	5591.96	-0.29034	6.2836e-08
ULK1	ENSG00000177169	5901.57	4135.72	0.51296	0.00063735		CA5B	ENSG00000169239	2935.12	3490.8	-0.25013	2.4019e-05
PUS1	ENSG00000177192	1474.99	1222.05	0.2714	0.00058827		EFNA1	ENSG00000169242	1483.48	1803.99	-0.28221	0.00012672
TOP3A	ENSG00000177302	4010.82	3582.18	0.16306	0.0047043		NPR1	ENSG00000169418	1712.91	2172.78	-0.34309	1.3469e-06
ZFAS1	ENSG00000177410	361.356	227.439	0.66794	1.4762e-05		PLEKHA2	ENSG00000169499	1257.51	1568.31	-0.31863	4.3149e-05
PAWR	ENSG00000177425	5872.82	5269.68	0.15634	0.0030827		CLIC3	ENSG00000169583	79.3853	219.582	-1.4678	8.4502e-06
ARIH2	ENSG00000177479	5650.73	4192.29	0.4307	2.5068e-15		LUZP1	ENSG00000169641	3242.7	3907.02	-0.26888	2.9127e-06
SLC25A22	ENSG00000177542	1408.57	1085.49	0.37589	0.0049022		BUB1	ENSG00000169679	3824.53	5832.34	-0.60879	5.7997e-29
SAMD12	ENSG00000177570	928.655	699.311	0.40921	3.5283e-05		CENPX	ENSG00000169689	1659.26	2027.47	-0.28915	4.8122e-05
JUN	ENSG00000177606	759.757	331.091	1.1983	3.6277e-24		FASN	ENSG00000169710	13680.1	27131.4	-0.98788	1.3592e-07
THAP5	ENSG00000177683	1503.08	1169.6	0.36191	7.2183e-06		NRG4	ENSG00000169752	1103.45	1424.44	-0.36838	7.3393e-06
SOX12	ENSG00000177732	1424.85	1156.84	0.30062	0.0001506		UGP2	ENSG00000169764	5223.33	6475.15	-0.30994	1.7084e-09
ZNF518A	ENSG00000177853	1313.43	1049.9	0.32309	0.00020692		BTD	ENSG00000169814	690.215	1065.81	-0.62684	1.1397e-08
ZBTB41	ENSG00000177888	1909.6	1481.13	0.36657	5.0068e-06		PCDH7	ENSG00000169851	417.395	541.842	-0.37646	0.0019057
ARL6IP6	ENSG00000177917	824.377	672.7	0.29334	0.0037724		ROBO1	ENSG00000169855	5873.55	6484.5	-0.14276	0.0047202
MAMDC4	ENSG00000177943	435.322	283.384	0.61932	6.4176e-06		REPS2	ENSG00000169891	440.226	565.401	-0.36103	0.0021433
BET1L	ENSG00000177951	1734.06	1465.47	0.24279	0.0033706		MUC3A	ENSG00000169894	51.0106	128.801	-1.3363	1.4213e-06
RPS27	ENSG00000177954	11203.7	10085.2	0.15173	0.0014572		TPST1	ENSG00000169902	386.87	541.506	-0.48513	0.00011331
LRRC75B	ENSG00000178026	34.7354	8.49468	2.0318	0.00054776		TM4SF1	ENSG00000169908	19664.4	23226.5	-0.24019	3.2867e-08
IMPDH2	ENSG00000178035	8458.71	7358.32	0.20106	5.2283e-05		NLGN2	ENSG00000169992	2184	2516.98	-0.20472	0.0019526
TSSK6	ENSG00000178093	151.326	55.2611	1.4533	2.351e-08		MYO7B	ENSG00000169994	28.6235	64.1851	-1.165	0.0022196
KDELC2	ENSG00000178202	2410.89	1941.77	0.31219	3.1235e-06		CHD3	ENSG00000170004	24384	28516	-0.22584	1.5637e-07
FAM220A	ENSG00000178397	1238.63	1029.77	0.26642	0.0036753		ALCAM	ENSG00000170017	2957.99	3836.31	-0.3751	1.8872e-10
BEND3	ENSG00000178409	604.024	477.486	0.33915	0.0028136		TRAPPC1	ENSG00000170043	1605.05	1919.61	-0.2582	0.00035126
P4HTM	ENSG00000178467	1388.92	1137.66	0.28789	0.00042789		GPR37L1	ENSG00000170075	71.6387	169.857	-1.2455	4.4199e-06
GTPBP6	ENSG00000178605	1853.97	1266.41	0.54987	0.0028401		HNRNPA3	ENSG00000170144	18479.1	21949.9	-0.24832	1.5059e-08
RPP25	ENSG00000178718	2791.92	2115.94	0.39996	7.0085e-10		RNF150	ENSG00000170153	947.044	1569.85	-0.72912	5.6475e-19
ERFE	ENSG00000178752	396.589	234.046	0.76085	3.9553e-07		CDK1	ENSG00000170312	3938.77	5519.27	-0.48673	3.9909e-19
FAM219B	ENSG00000178761	698.868	444.703	0.65218	7.9303e-09		B3GNT2	ENSG00000170340	705.371	943.052	-0.41896	1.2103e-05
ZHX2	ENSG00000178764	1262.56	1025.21	0.30043	0.00031737		KRT8	ENSG00000170421	46916.6	83069.7	-0.82422	1.8791e-46
CPNE7	ENSG00000178773	3203	2429.85	0.39856	4.4744e-06		METTL7B	ENSG00000170439	45.556	97.008	-1.0905	0.0003275
OPLAH	ENSG00000178814	150.011	82.5051	0.86252	0.00034393		DENND5B	ENSG00000170456	4192.58	5735.71	-0.45213	4.2006e-17
TAF7	ENSG00000178913	6097.15	5518.73	0.1438	0.0053045		NPAS2	ENSG00000170485	1349.66	1634.85	-0.27656	0.00024915
SNX18	ENSG00000178996	933.399	652.925	0.51558	1.4561e-07		ELOVL6	ENSG00000170522	1742.78	2006.89	-0.20357	0.0030316
RRS1	ENSG00000179041	931.177	701.871	0.40785	0.0056102		ARL6IP1	ENSG00000170540	5012.09	7003.74	-0.48271	8.5876e-21
PER1	ENSG00000179094	3445.92	2812.87	0.29285	1.0851e-06		HSPA4	ENSG00000170606	12726.9	14333.6	-0.17152	0.00017928
GGN	ENSG00000179168	83.0986	31.1485	1.4157	4.292e-05		POLH	ENSG00000170734	1590.9	1995.55	-0.32694	5.592e-06
ZNF664	ENSG00000179195	10816.7	8760.16	0.30423	1.9485e-10		GPR37	ENSG00000170775	635.615	908.211	-0.51487	2.2397e-07
LDLRAD3	ENSG00000179241	1165.21	951.364	0.29252	0.0012338		AKAP13	ENSG00000170776	4978.64	6447.47	-0.37298	1.7124e-11
RAD23A	ENSG00000179262	8448.26	7248.89	0.22089	6.651e-06		SDR16C5	ENSG00000170786	99.8357	183.503	-0.87818	6.8101e-05
PTPN11	ENSG00000179295	14226	11813.8	0.26805	7.2051e-09		LSM3	ENSG00000170860	1677.31	1969.39	-0.2316	0.003254
PACS2	ENSG00000179364	1315.7	1039.32	0.3402	0.00014879		SOCS5	ENSG00000171150	842.945	1025.69	-0.28308	0.0016851
GCC1	ENSG00000179562	2271.6	1382.56	0.71636	2.2258e-23		C1GALT1C1	ENSG00000171155	1210.15	1695.86	-0.48683	2.525e-10
PLD6	ENSG00000179598	194.821	115.542	0.75374	0.0003526		TMEM37	ENSG00000171227	362.084	498.685	-0.4618	0.00039185
MAF1	ENSG00000179632	3587.37	2979.56	0.26783	5.3273e-06		LRG1	ENSG00000171236	77.1109	192.944	-1.3232	9.1565e-09
SERTAD2	ENSG00000179833	1353.03	1156.88	0.22595	0.0045203		SHCBP1	ENSG00000171241	3551.25	5772.59	-0.70089	3.1489e-33
R3HDM2	ENSG00000179912	728.095	560.811	0.37661	0.00038098		NPTX1	ENSG00000171246	9247.48	10436.9	-0.17457	0.00030989
SEPHS2	ENSG00000179918	3036.01	2536.54	0.25931	3.619e-05		KCNK3	ENSG00000171303	520.979	901.12	-0.79049	5.7113e-09
PSTK	ENSG00000179988	228.437	142.277	0.68309	0.001734		CHST11	ENSG00000171310	695.439	882.289	-0.34333	0.00048901
ZNF48	ENSG00000180035	710.914	417.811	0.76682	2.0957e-11		PGAM1	ENSG00000171314	11438.9	13923.2	-0.28354	7.7256e-10
FAHD1	ENSG00000180185	1657.46	1291.61	0.3598	0.00018338		ESCO2	ENSG00000171320	1284.82	1730.67	-0.42976	1.3905e-08
MTURN	ENSG00000180354	619.856	433.344	0.51642	1.337e-05		KRT19	ENSG00000171345	1952.53	3963.46	-1.0214	2.2335e-60
MCFD2	ENSG00000180398	8233.81	7245.62	0.18445	0.00022139		KRT15	ENSG00000171346	67.3923	172.007	-1.3518	1.7539e-08
ZNF594	ENSG00000180626	507.778	368.595	0.46216	0.00029931		DSEL	ENSG00000171451	969.058	1237.9	-0.35323	3.5067e-05
NQO1	ENSG00000181019	30308.3	16637.2	0.8653	8.8143e-86		ASXL1	ENSG00000171456	4876.79	5825.56	-0.25646	1.2934e-06
AEN	ENSG00000181026	4360.81	3419.21	0.35093	9.9661e-10		RXFP1	ENSG00000171509	4.33525	21.1522	-2.2866	0.0056866
FKRP	ENSG00000181027	613.05	462.724	0.40585	0.00036044		BPTF	ENSG00000171634	3755.96	4655.53	-0.30976	2.9049e-08
SLC26A11	ENSG00000181045	859.717	625.248	0.45943	4.6332e-06		ATF7IP	ENSG00000171681	1675.76	2252	-0.42639	6.803e-10
MAPK15	ENSG00000181085	232.737	122.234	0.92906	1.8197e-06		MLLT3	ENSG00000171843	1738.43	2147.08	-0.3046	3.5805e-05
NPM1	ENSG00000181163	84055.6	71840.1	0.22655	6.0309e-08		RRM2	ENSG00000171848	3616.15	5781.7	-0.67704	5.829e-35
ZNF746	ENSG00000181220	1042.67	837.932	0.31538	0.00043873		PTEN	ENSG00000171862	3395.39	4502.79	-0.40724	7.3386e-13
ZNF322	ENSG00000181315	1019.22	700.978	0.54002	1.0121e-08		JMJD1C	ENSG00000171988	2042.11	2416.76	-0.24301	0.00019403
RNF135	ENSG00000181481	981.655	811.327	0.27493	0.0029129		SYNPO	ENSG00000171992	4187.57	6112.8	-0.54572	1.4579e-16
MEX3D	ENSG00000181588	481.304	351.006	0.45546	0.00046274		QARS	ENSG00000172053	5945.51	7095.34	-0.25507	5.2026e-07
C5orf30	ENSG00000181751	1186	951.593	0.31769	0.00032386		SLFN12	ENSG00000172123	362.546	641.348	-0.82294	6.7768e-12
LSM10	ENSG00000181817	1267.85	891.472	0.50813	2.803e-05		CALB2	ENSG00000172137	30.3825	65.3001	-1.1038	0.0035897
RNF41	ENSG00000181852	4638.23	2649.73	0.80773	3.6195e-43		FRMD3	ENSG00000172159	693.058	1080.44	-0.64057	7.8229e-12
ADO	ENSG00000181915	1115.04	831.63	0.42308	2.8806e-06		MALT1	ENSG00000172175	3183.9	4473.38	-0.49057	9.2922e-18
TNRC18	ENSG00000182095	3231.32	1657.87	0.96279	0.0002205		MBOAT1	ENSG00000172197	262.497	350.532	-0.41724	0.0062103
MRPS16	ENSG00000182180	4849.61	3992.06	0.28074	3.0741e-07		C5orf34	ENSG00000172244	1193.2	1637.73	-0.45687	5.0498e-09
SHMT2	ENSG00000182199	19173.7	7834.33	1.2912	4.6208e-168		GNB2	ENSG00000172354	6746.79	7834.1	-0.21557	0.0007925
ATP6AP2	ENSG00000182220	9479.06	8619.17	0.13719	0.005048		ARNT2	ENSG00000172379	882.992	1358.16	-0.62118	5.981e-13
C8orf33	ENSG00000182307	6624.6	4410.93	0.58675	1.1739e-28		AFF1	ENSG00000172493	4767.29	6098.76	-0.35535	1.6449e-11
CLN8	ENSG00000182372	262.764	174.365	0.59165	0.00075499		PDE3A	ENSG00000172572	8315.48	10730.2	-0.3678	1.1148e-14
MXRA7	ENSG00000182534	1165.21	935.274	0.31713	0.00023648		LRRC20	ENSG00000172731	280.283	390.995	-0.48027	0.00068539
EPGN	ENSG00000182585	565.043	286.22	0.98124	1.815e-10		CFL1	ENSG00000172757	20479.3	22477.6	-0.13432	0.0022108
TSKU	ENSG00000182704	6003.04	4606.87	0.38191	9.3369e-06		DCP2	ENSG00000172795	595.941	781.603	-0.39127	0.00013194
PAPPA	ENSG00000182752	1112.46	938.021	0.24606	0.0050234		RPL38	ENSG00000172809	4806.63	5635.66	-0.22956	1.605e-05
NGRN	ENSG00000182768	598.463	402.401	0.57263	1.4772e-06		RARG	ENSG00000172819	3094.73	3540.37	-0.19409	0.0013679
SRPRA	ENSG00000182934	8719.59	7803.85	0.16007	0.0014276		SSH3	ENSG00000172830	1137.1	1445.72	-0.34642	1.7614e-05
PYCR1	ENSG00000183010	7245.81	3380.48	1.0999	1.1956e-49		DMXL1	ENSG00000172869	2021.57	2347.84	-0.21586	0.0012767
LYSMD4	ENSG00000183060	1014.93	764.52	0.40876	1.3073e-05		DHCR7	ENSG00000172893	4029.03	7689.47	-0.93245	1.2252e-69
RABIF	ENSG00000183155	1742.34	1502.14	0.214	0.0055066		BNC2	ENSG00000173068	211.878	367.781	-0.79562	2.4226e-07
ZNF623	ENSG00000183309	1608.16	1034.05	0.6371	1.6489e-15		HPSE	ENSG00000173083	775.712	928.116	-0.25878	0.0060407
EPHA10	ENSG00000183317	226.696	124.763	0.86157	0.00040575		TRMT112	ENSG00000173113	3632.77	4204.55	-0.21088	0.00017571
NPIPA1	ENSG00000183426	430.276	298.919	0.52551	0.00018791		KDM2A	ENSG00000173120	5018.72	6247.55	-0.31597	1.5026e-09
EP400	ENSG00000183495	4486.95	3453.53	0.37767	3.9149e-10		RAPH1	ENSG00000173166	1096.97	1890.81	-0.78549	2.6445e-24
UTP11	ENSG00000183520	2492.2	2173.96	0.19709	0.0031439		MAB21L3	ENSG00000173212	82.5658	147.034	-0.83253	0.00047482
TANGO2	ENSG00000183597	486.244	376.789	0.36792	0.0048579		SYT12	ENSG00000173227	3094.73	5257.1	-0.76445	5.2521e-42
CMTM4	ENSG00000183723	3462.36	2517.59	0.45971	8.3774e-14		GOLGB1	ENSG00000173230	6082.62	6694.49	-0.13828	0.0064805
FOXL2	ENSG00000183770	346.697	238.51	0.53963	0.00039801		C11orf86	ENSG00000173237	3693.07	6839.43	-0.88906	1.6744e-61
KIRREL1	ENSG00000183853	8381.9	7627.06	0.13615	0.0060768		SNCG	ENSG00000173267	3577.49	5046.46	-0.49632	5.2179e-19
TOB2	ENSG00000183864	1894.28	1591.53	0.25124	0.0010085		MMRN2	ENSG00000173269	503.816	803.947	-0.6742	3.1678e-10
DUSP5P1	ENSG00000183929	105.379	62.1687	0.76133	0.006419		STOX2	ENSG00000173320	230.569	356.326	-0.628	3.6687e-05
PRKX	ENSG00000183943	1423	1201.6	0.24399	0.0028115		OLR1	ENSG00000173391	1075.06	1567.79	-0.54432	1.1024e-11
KMT5A	ENSG00000183955	3161.37	2707.38	0.22366	0.0002343		DAG1	ENSG00000173402	24897.1	32058.4	-0.36473	1.7732e-17
EIF3C	ENSG00000184110	1035.01	792.067	0.38595	3.3097e-05		EHBP1L1	ENSG00000173442	3666.13	4178.76	-0.18882	0.0010408
IRAK1	ENSG00000184216	13729.2	9777.77	0.48967	7.3461e-23		RNF26	ENSG00000173456	1841.73	2278.28	-0.30689	0.00074553
CMSS1	ENSG00000184220	2871.34	2058.86	0.47988	1.9346e-09		SSSCA1	ENSG00000173465	544.681	738.171	-0.43854	5.9876e-05
POU6F1	ENSG00000184271	435.144	294.328	0.56407	3.7504e-05		FKBP2	ENSG00000173486	1389.88	1667.19	-0.26246	0.00051725
CSF1	ENSG00000184371	164.136	96.8371	0.76126	0.00077422		PEAK1	ENSG00000173517	1610	1872.12	-0.21761	0.0027884
TOP1MT	ENSG00000184428	849.074	660.435	0.36247	0.00022937		GMPPB	ENSG00000173540	679.679	926.748	-0.44732	4.9933e-06
HDDC3	ENSG00000184508	248.994	159.258	0.64474	0.0057328		CSPG4	ENSG00000173546	11789	15445.5	-0.38974	1.8891e-08
CEND1	ENSG00000184524	55.0081	22.6965	1.2772	0.0021926		NABP1	ENSG00000173559	2241.78	2989.16	-0.41509	6.513e-11
SOCS3	ENSG00000184557	1710.75	1338.37	0.35414	2.7938e-06		UQCRH	ENSG00000173660	4800.22	5376.92	-0.16368	0.0025706
XPOT	ENSG00000184575	18763.4	10512.7	0.83579	7.4056e-74		PSMD1	ENSG00000173692	7105.05	9832.1	-0.46865	1.2616e-21
ZBTB40	ENSG00000184677	2646.26	2183.65	0.27721	2.5048e-05		MUC13	ENSG00000173702	205.144	490.578	-1.2578	2.1157e-18
ZFP90	ENSG00000184939	875.726	673.435	0.37894	0.00015633		STAT5B	ENSG00000173757	4248.46	5061.36	-0.25259	4.4488e-06
SORCS2	ENSG00000184985	1438.37	1106.6	0.3783	3.3875e-06		NET1	ENSG00000173848	2979.33	3578.48	-0.26436	1.0678e-05
BRI3BP	ENSG00000184992	2490.92	2185.97	0.1884	0.0043007		GOLIM4	ENSG00000173905	3991.76	6553.79	-0.71531	9.0086e-41
MAFF	ENSG00000185022	754.621	549.905	0.45657	0.0030675		DDX23	ENSG00000174243	8422.09	10451.4	-0.31144	5.853e-11
BRF1	ENSG00000185024	1309.39	1108.52	0.24026	0.0049901		ZHX3	ENSG00000174306	1408.06	1657.51	-0.23531	0.0014607
FAF1	ENSG00000185104	6063.86	5361.5	0.1776	0.00091892		C11orf45	ENSG00000174370	119.806	208.558	-0.79974	9.1385e-05
NSMCE3	ENSG00000185115	885.213	650.528	0.44441	7.4364e-06		ATP2A2	ENSG00000174437	17119.1	19466.6	-0.18539	2.9101e-05
HSF1	ENSG00000185122	3453.44	2603.58	0.40754	1.4951e-11		ZWILCH	ENSG00000174442	2286.43	2644.58	-0.20994	0.0010541
PRMT3	ENSG00000185238	3012.93	2226.44	0.43643	8.9644e-12		DENND4A	ENSG00000174485	1693.39	2196.87	-0.37554	7.028e-08
ZNF74	ENSG00000185252	585.208	366.019	0.67703	4.1439e-07		B4GAT1	ENSG00000174684	1049.31	1301.04	-0.31022	0.00054714
IL3RA	ENSG00000185291	76.0628	32.0925	1.245	0.00051482		ADGRE1	ENSG00000174837	48.5408	130.085	-1.4222	5.2325e-07
HGS	ENSG00000185359	3992.34	2954.66	0.43424	0.00065242		RAB1B	ENSG00000174903	2092.55	2701.27	-0.36838	2.5973e-08
RAD51D	ENSG00000185379	1400.81	1101.51	0.34678	4.7463e-05		ATR	ENSG00000175054	3587.4	4437.28	-0.30674	4.5108e-08
LMNTD2	ENSG00000185522	53.0538	20.4218	1.3773	0.0014467		UBE2C	ENSG00000175063	1310.66	1810.69	-0.46625	0.0015505
TLCD2	ENSG00000185561	919.682	711.796	0.36967	0.00014296		MARCKSL1	ENSG00000175130	1929.59	2397.48	-0.31322	3.5209e-06
LMLN	ENSG00000185621	808.653	665.878	0.28026	0.0053386		PSMD2	ENSG00000175166	19789.5	25702.1	-0.37715	3.8382e-18
ZFP36L1	ENSG00000185650	5500.84	3838.34	0.51917	1.5689e-08		CSRP2	ENSG00000175183	317.559	426.046	-0.42398	0.002155
NAT8L	ENSG00000185818	567.778	342.458	0.7294	0.00012534		TP53I11	ENSG00000175274	2251.06	2851.61	-0.34117	0.00020797
NDUFA13	ENSG00000186010	124.195	74.9117	0.72934	0.005832		ZNF519	ENSG00000175322	320.278	515.373	-0.68629	8.7517e-08
ZNF566	ENSG00000186017	635.509	388.378	0.71045	3.2616e-09		PTPN2	ENSG00000175354	2008.48	2297.42	-0.19391	0.0047813
AIDA	ENSG00000186063	2972.6	2426.19	0.29303	4.8694e-06		SMAD2	ENSG00000175387	5953.24	7132.41	-0.26071	2.0622e-07
POLR3C	ENSG00000186141	2405.86	2038.2	0.23926	0.00041485		CCDC14	ENSG00000175455	4216.62	5304.93	-0.33125	1.0932e-09
CIDECP	ENSG00000186162	463.182	286.562	0.69273	5.4227e-07		MCTP1	ENSG00000175471	178.652	289.952	-0.69866	4.2142e-05
POLR1D	ENSG00000186184	2136.21	1822.68	0.22899	0.00082533		ALG10B	ENSG00000175548	1218.09	1423.02	-0.22434	0.0051902
ZNF749	ENSG00000186230	218.221	148.794	0.55247	0.0045347		UCP2	ENSG00000175567	842.945	1611.89	-0.93524	1.791e-29
TOR3A	ENSG00000186283	2966.73	2116.16	0.48743	3.3247e-14		TOM1L2	ENSG00000175662	2241.18	2775.38	-0.30843	2.0239e-06
MST1P2	ENSG00000186301	251.73	147.121	0.77487	2.5316e-05		NR2F1	ENSG00000175745	857.531	1268.79	-0.56519	3.1965e-08
CA5BP1	ENSG00000186312	503.815	328.944	0.61505	0.0055739		SFN	ENSG00000175793	10206.5	14178.1	-0.47418	5.6007e-14
RXRA	ENSG00000186350	3587.8	3156.12	0.18494	0.0017436		CREG2	ENSG00000175874	927.323	1324.22	-0.514	1.5152e-09
FAM86B1	ENSG00000186523	173.909	103.747	0.74526	0.0035054		TUBB6	ENSG00000176014	5837.51	7904.04	-0.43724	0.00036229
GPATCH8	ENSG00000186566	4525.16	3794.39	0.2541	8.5055e-06		CRYBG2	ENSG00000176092	193.986	481.013	-1.3101	2.9092e-13
CEACAM19	ENSG00000186567	229.627	117.344	0.96855	9.2037e-07		RTTN	ENSG00000176225	1689.94	2244.93	-0.4097	3.0895e-09
MST1L	ENSG00000186715	146.724	93.0201	0.65749	0.0057361		SPRYD4	ENSG00000176422	620.78	878.781	-0.50142	4.2015e-07
HYAL3	ENSG00000186792	638.334	493.921	0.37003	0.0010614		LPCAT4	ENSG00000176454	1206.89	1453.18	-0.26792	0.00087225
KRT16	ENSG00000186832	566.411	286.304	0.9843	3.7759e-14		SLCO3A1	ENSG00000176463	1287.13	1662.69	-0.36936	2.2898e-06
PPARA	ENSG00000186951	1535.47	1210.05	0.34362	1.0851e-05		WSB2	ENSG00000176871	2866.97	3292.35	-0.19959	0.00081949
ESPN	ENSG00000187017	506.054	313.243	0.69201	0.0025879		SHMT1	ENSG00000176974	4297.66	5252.37	-0.28942	1.0834e-07
RPS19BP1	ENSG00000187051	1135.17	754.3	0.58969	0.0035903		RHOG	ENSG00000177105	11828.3	13379	-0.17772	0.00091497
ENTPD5	ENSG00000187097	1326.06	1071.51	0.3075	0.00030769		DLGAP1-AS1	ENSG00000177337	434.967	660.303	-0.60222	1.4702e-07
NAP1L1	ENSG00000187109	16956.3	14442.4	0.23151	3.7013e-07		TBL1XR1	ENSG00000177565	3157.66	3848.54	-0.28546	1.2696e-06
FNBP1	ENSG00000187239	3058.77	2501.14	0.29037	4.1003e-06		HASPIN	ENSG00000177602	599.654	770.876	-0.36237	0.00043399
IFT140	ENSG00000187535	1552.26	1233.73	0.33134	2.3998e-05		CD151	ENSG00000177697	6068.48	7581.07	-0.32107	1.5182e-10
TET3	ENSG00000187605	2509.77	2173.44	0.20758	0.0018791		GALNT11	ENSG00000178234	1380.55	1742.07	-0.33555	8.5277e-06
ZNF286A	ENSG00000187607	387.776	280.9	0.46517	0.0014204		GEN1	ENSG00000178295	1092.33	1293.67	-0.24406	0.0033666
SPRY4	ENSG00000187678	140.399	64.1831	1.1293	0.00014644		MPI	ENSG00000178802	1895.97	2642.93	-0.4792	4.5443e-13
THSD4	ENSG00000187720	4029.83	2999.94	0.42579	2.3881e-13		CTC1	ENSG00000178971	1739.37	1996.1	-0.19862	0.0044883
TCEA1	ENSG00000187735	8852.19	5565.43	0.66954	3.7752e-40		LINC00324	ENSG00000178977	35.002	70.3196	-1.0065	0.0060332
CARD9	ENSG00000187796	114.707	56.8481	1.0128	0.00024952		SELENOW	ENSG00000178980	1007.79	2419.01	-1.2632	3.7508e-64
PEAR1	ENSG00000187800	593.168	434.542	0.44894	0.0031295		AURKB	ENSG00000178999	2102.86	3116.05	-0.56737	4.5442e-19
EIF4EBP1	ENSG00000187840	4198.2	1341.29	1.6462	6.0567e-142		MRFAP1	ENSG00000179010	9090.21	10145.3	-0.15842	0.00119
CYHR1	ENSG00000187954	1321.51	1084.55	0.28509	0.0011302		TMEM107	ENSG00000179029	778.964	1065.12	-0.45139	6.4213e-07
RILPL1	ENSG00000188026	451.241	296.217	0.60725	8.0702e-06		TMTC2	ENSG00000179104	262.515	351.221	-0.41998	0.0057665
MAPK12	ENSG00000188130	1048.66	822.998	0.34958	0.00011415		CALR	ENSG00000179218	38509.4	49472.8	-0.36142	7.2877e-18
PRKAR1B	ENSG00000188191	2932.56	1968.6	0.57499	0.00020242		GATA2	ENSG00000179348	1155.31	1631.9	-0.49826	2.8578e-10
NCR3LG1	ENSG00000188211	1147.96	899.974	0.35112	6.35e-05		GEMIN4	ENSG00000179409	4123.42	5184.58	-0.33039	1.2341e-09
FAM92A	ENSG00000188343	869.152	576.858	0.59139	8.9239e-09		CDC42EP4	ENSG00000179604	3411.31	4399.32	-0.36696	8.7643e-07
ZP3	ENSG00000188372	469.56	306.728	0.61435	4.3844e-06		APOBEC3B	ENSG00000179750	376.672	651.34	-0.7901	2.2092e-11
C22orf34	ENSG00000188511	175.419	106.705	0.71717	0.0011701		CDH5	ENSG00000179776	170.693	1145.04	-2.7459	1.3668e-79
FAM83G	ENSG00000188522	1909.01	1608.29	0.2473	0.00064002		MYADM	ENSG00000179820	1000.58	1263.63	-0.33674	6.6547e-05
NDOR1	ENSG00000188566	1837.83	1307.38	0.49133	0.0026864		GIPC3	ENSG00000179855	1039.38	1428.64	-0.45892	3.9183e-08
NPIPP1	ENSG00000188599	52.3964	21.8806	1.2598	0.0035151		PDXDC1	ENSG00000179889	7775.55	8797.95	-0.17822	0.00030035
HMX3	ENSG00000188620	48.9316	17.8907	1.4516	0.0012817		B3GNT3	ENSG00000179913	63.3413	113.015	-0.83529	0.005304
RTL6	ENSG00000188636	5435.65	4833.78	0.1693	0.0050378		BBS10	ENSG00000179941	788.54	985.949	-0.32233	0.00068717
UROS	ENSG00000188690	2651.54	2130.19	0.31585	1.647e-06		TRNAU1AP	ENSG00000180098	1122.75	1433.37	-0.35238	9.6499e-05
TMEM198	ENSG00000188760	256.83	145.793	0.81689	1.1523e-05		MED14	ENSG00000180182	6770.83	7932.27	-0.2284	3.8842e-06
SPRED3	ENSG00000188766	421.445	232.025	0.86106	3.2185e-09		RCC1	ENSG00000180198	6015.3	6751.64	-0.1666	0.0010135
ZDHHC11	ENSG00000188818	665.358	434.799	0.61378	8.4527e-08		FGD6	ENSG00000180263	1558.14	1947.75	-0.32198	9.194e-06
RPL14	ENSG00000188846	23659	21200.8	0.15827	0.00032782		OAZ2	ENSG00000180304	1889.98	2719.6	-0.52502	2.6958e-15
FAM120AOS	ENSG00000188938	2316.83	1756.18	0.39971	4.7845e-09		RNF182	ENSG00000180537	303.327	494.735	-0.70578	1.1186e-07
BLOC1S3	ENSG00000189114	493.298	351.175	0.49027	0.00016528		HIST1H2AC	ENSG00000180573	4071.78	5171.93	-0.34504	3.7356e-07
SLC35E2B	ENSG00000189339	3264.87	2556.37	0.35293	1.4373e-08		HIST1H2BC	ENSG00000180596	108.293	236.837	-1.129	1.5789e-08
PLEKHG4	ENSG00000196155	2156.99	1795.01	0.26503	0.00070067		YOD1	ENSG00000180667	1975.75	2409.38	-0.28626	1.3962e-05
STK40	ENSG00000196182	1103.79	784.378	0.49284	1.639e-06		PPA1	ENSG00000180817	7735.94	9636.51	-0.31693	7.5165e-11
RNF216P1	ENSG00000196204	869.009	628.208	0.46813	2.8947e-06		LINC01559	ENSG00000180861	5.1526	32.0071	-2.635	9.052e-05
XPNPEP3	ENSG00000196236	1041.19	827.942	0.33064	0.0003135		TCEAL8	ENSG00000180964	1326.08	1604.39	-0.27486	0.00047058
IARS	ENSG00000196305	25614.7	15942.4	0.6841	2.0144e-53		MRPL14	ENSG00000180992	1425.33	2201.16	-0.62697	2.521e-18
LONP1	ENSG00000196365	12534.4	8197.76	0.61259	2.2091e-38		GPR137C	ENSG00000180998	39.9415	94.4362	-1.2415	0.00054172
ASB13	ENSG00000196372	1759.45	1363.86	0.36743	1.1013e-06		F2R	ENSG00000181104	305.708	548.627	-0.84367	5.9777e-11
ZNF140	ENSG00000196387	374.308	264.252	0.50231	0.00060962		MUC16	ENSG00000181143	168.472	436.687	-1.3741	4.3842e-19
INCA1	ENSG00000196388	241.94	139.913	0.79012	2.803e-05		POLR2A	ENSG00000181222	15394.6	20668.6	-0.42502	1.0766e-21
EPHB4	ENSG00000196411	3401.23	2817.33	0.27173	0.0031227		TMEM45A	ENSG00000181458	1939.29	2461.22	-0.34384	1.8086e-05
PPP1R26	ENSG00000196422	1862.3	1344.11	0.47044	0.0060252		FANCB	ENSG00000181544	628.224	838.41	-0.41638	4.374e-05
ZNF777	ENSG00000196453	1403.38	897.867	0.64434	0.00010834		C6orf223	ENSG00000181577	726.194	1002.38	-0.46501	1.5243e-06
ZNF605	ENSG00000196458	821.534	642.715	0.35414	0.00044487		SLC35C1	ENSG00000181830	2289.49	2671.08	-0.2224	0.00064288
SLC6A9	ENSG00000196517	4613.44	2702.48	0.77156	5.4307e-40		SLC2A4	ENSG00000181856	27.2908	60.0242	-1.1371	0.0059283
NACA	ENSG00000196531	8733.59	7369.79	0.24495	8.2992e-05		RTKN2	ENSG00000182010	289.255	442.013	-0.61175	0.0011215
MAN2A2	ENSG00000196547	3275.64	2441.46	0.42403	8.1614e-12		IDH2	ENSG00000182054	1196.94	1437.28	-0.26398	0.0010972
ZFP62	ENSG00000196670	1423.23	1061.04	0.4237	3.4234e-07		TDRKH	ENSG00000182134	736.055	913.615	-0.31177	0.0014088
ZNF512B	ENSG00000196700	3400.51	2489.11	0.45012	0.00013445		CREB3L2	ENSG00000182158	4609.82	5204.92	-0.17516	0.0012108
AMZ2	ENSG00000196704	2636.24	1987.1	0.40781	8.6341e-10		SPACA6	ENSG00000182310	88.6243	205.774	-1.2153	2.9405e-08
SNHG17	ENSG00000196756	1059.51	839.779	0.33532	0.0001903		C1S	ENSG00000182326	10237.7	11458.2	-0.16249	0.00039994
ZNF239	ENSG00000196793	577.107	401.292	0.52419	0.00013187		NPLOC4	ENSG00000182446	7848.84	9174.6	-0.22517	3.2948e-06
MVB12B	ENSG00000196814	617.084	298.27	1.0488	9.7243e-17		KPNA2	ENSG00000182481	10778	17372.2	-0.68869	3.163e-51
LAMB3	ENSG00000196878	21956.1	15948.6	0.46119	3.7454e-25		SKA2	ENSG00000182628	1859.02	2563.24	-0.46343	2.9647e-12
ZNF252P	ENSG00000196922	1216.88	962.87	0.33777	9.6241e-05		ANXA2	ENSG00000182718	38094.6	42516.9	-0.15845	0.00012735
CASP4	ENSG00000196954	2652.23	2313.58	0.19708	0.0027478		C1orf116	ENSG00000182795	478.639	1249.9	-1.3848	7.6942e-46
LAGE3	ENSG00000196976	907.476	754.186	0.26694	0.0060381		PLCXD3	ENSG00000182836	61.1204	106.363	-0.79928	0.0036965
WDR45	ENSG00000196998	4960.85	3238.55	0.61524	1.4994e-27		AP2A2	ENSG00000183020	4427.88	5353.27	-0.27381	3.3674e-07
CXorf40B	ENSG00000197021	1147.52	947.803	0.27585	0.006043		CAMK1D	ENSG00000183049	718.838	890.788	-0.30941	0.00148
ZNF398	ENSG00000197024	1077.19	863.721	0.31864	0.00040547		PTTG1IP	ENSG00000183255	14165.2	18377.9	-0.37562	4.6387e-17
ZNF420	ENSG00000197050	300.342	197.192	0.60701	0.00033462		DDX41	ENSG00000183258	4422.37	5018.07	-0.18231	0.00072089
MAFG	ENSG00000197063	3231.02	1653.3	0.96664	1.3474e-48		TENT5C	ENSG00000183508	378.288	580.032	-0.61665	4.3172e-07
IGF2R	ENSG00000197081	12286.9	10366.5	0.2452	2.0627e-07		PSMG1	ENSG00000183527	2474.32	3106.28	-0.32815	1.3692e-07
PCBP2	ENSG00000197111	5926.18	5282.15	0.16598	0.0020065		ALYREF	ENSG00000183684	2183.1	2477.93	-0.18276	0.0054582
TBC1D9B	ENSG00000197226	10739.1	9428.49	0.18777	7.5309e-05		KREMEN1	ENSG00000183762	492.871	627.867	-0.34925	0.0028054
SVIL	ENSG00000197321	1518.43	1111.49	0.45009	1.6957e-08		ZNF703	ENSG00000183779	1274.52	1790.29	-0.49024	1.3729e-10
ZNF655	ENSG00000197343	2279.24	1630.78	0.48298	7.5539e-12		OLFML1	ENSG00000183801	459.272	1094.5	-1.2529	1.3646e-34
STMN3	ENSG00000197457	125.741	59.3385	1.0834	6.2743e-05		LIN9	ENSG00000183814	1224.8	1431.99	-0.22548	0.0051326
RPF2	ENSG00000197498	1310.39	926.067	0.50081	5.154e-09		IQGAP3	ENSG00000183856	3984.03	4755.88	-0.25548	3.2662e-06
MIB2	ENSG00000197530	1131.06	690.973	0.71097	0.00011853		SMTN	ENSG00000183963	625.238	953.077	-0.60819	0.00065051
MYO5A	ENSG00000197535	2514.42	2127.83	0.24085	0.00030281		ACTG1	ENSG00000184009	90579.4	127793	-0.49655	1.4181e-33
ZNF624	ENSG00000197566	168.436	107.09	0.65338	0.0030485		SREBF2-AS1	ENSG00000184068	99.4268	155.36	-0.64391	0.0066359
ENTPD6	ENSG00000197586	2155.47	1888.45	0.19079	0.0046837		UQCR10	ENSG00000184076	1978.89	2555.45	-0.36888	3.2434e-08
PARVA	ENSG00000197702	4964.76	3696.85	0.42543	4.9934e-11		FAM120C	ENSG00000184083	1480.82	1736.15	-0.2295	0.0019257
PHF2	ENSG00000197724	1782.76	1498.45	0.25064	0.00069641		ALDH1A3	ENSG00000184254	604.7	779.458	-0.36625	0.00041522
PSAP	ENSG00000197746	40065	33615.3	0.25323	3.4529e-09		HIST1H1B	ENSG00000184357	4.88605	48.9537	-3.3247	3.3924e-08
CFD	ENSG00000197766	188.424	111.509	0.75682	0.0062734		COPB2	ENSG00000184432	12788.4	15283.2	-0.25712	1.401e-08
ZNF81	ENSG00000197779	717.133	531.892	0.43111	9.1876e-05		KNTC1	ENSG00000184445	4011.61	4507.08	-0.16801	0.0020439
ZNF181	ENSG00000197841	765.78	547.075	0.48519	3.4834e-06		TMEM173	ENSG00000184584	1303.39	1803.42	-0.46847	7.814e-10
GPAA1	ENSG00000197858	6062.08	4984.6	0.28233	0.0043435		CDCA2	ENSG00000184661	1180.65	1487.64	-0.33345	4.2791e-05
PLCG2	ENSG00000197943	151.077	91.6894	0.72046	0.0020595		HIST2H2BE	ENSG00000184678	934.909	1751.97	-0.90608	4.6454e-29
RPL12	ENSG00000197958	26841.8	23904.8	0.16718	0.0001243		OSBP2	ENSG00000184792	8733.52	10012.3	-0.19714	0.00010149
ZNF84	ENSG00000198040	983.823	808.712	0.28277	0.0021411		SUMO3	ENSG00000184900	5752.84	6491.22	-0.17421	0.00073036
ZNF248	ENSG00000198105	783.939	639.071	0.29476	0.0047685		SEMA4B	ENSG00000185033	2214.14	2676.54	-0.27363	2.0018e-05
MB	ENSG00000198125	637.445	461.481	0.46603	3.9907e-05		RPS27L	ENSG00000185088	3411.67	3846.31	-0.173	0.0024504
SOWAHC	ENSG00000198142	1035.22	848.189	0.28749	0.0015214		ADSSL1	ENSG00000185100	1190.65	1398.31	-0.23193	0.004091
ZNF770	ENSG00000198146	6176.72	4978.44	0.31115	4.5327e-09		TNFAIP2	ENSG00000185215	7778.98	8719.66	-0.16469	0.00076165
SVIP	ENSG00000198168	1581.31	1238.28	0.35278	8.3382e-06		TCEAL9	ENSG00000185222	2375.71	2890.1	-0.28276	0.00079974
ZNF251	ENSG00000198169	705.708	514.003	0.45729	4.3404e-05		TNFAIP8L1	ENSG00000185361	141.429	267.681	-0.92043	3.1264e-06
DDRGK1	ENSG00000198171	2088.75	1745.49	0.25901	0.0016146		METTL7A	ENSG00000185432	1183.21	2549.93	-1.1077	6.4705e-53
RPS6KL1	ENSG00000198208	367.467	183.501	1.0018	3.3043e-07		KPNA7	ENSG00000185467	9.47014	29.5614	-1.6423	0.0061236
CSF2RA	ENSG00000198223	1712.42	919.623	0.89692	1.2614e-23		PARPBP	ENSG00000185480	743.766	938.763	-0.33591	0.00045184
STYX	ENSG00000198252	1253.32	1053.87	0.25006	0.0022922		MUC1	ENSG00000185499	9680.62	13081.8	-0.43439	1.1022e-15
TMEM116	ENSG00000198270	843.442	656.661	0.36114	0.00037004		AHNAK2	ENSG00000185567	5325.41	6917.78	-0.37742	2.1963e-13
ZKSCAN8	ENSG00000198315	2007.75	1601.22	0.32641	5.9554e-06		OLFML2A	ENSG00000185585	414.445	608.641	-0.55441	1.6227e-05
ASPH	ENSG00000198363	27211.9	20443.7	0.41258	5.2473e-21		PSMD13	ENSG00000185627	4621.64	6020.09	-0.38138	4.1254e-13
GFPT1	ENSG00000198380	7745.09	5416.73	0.51586	8.9115e-24		PBX1	ENSG00000185630	5361.88	6876.02	-0.35883	2.4685e-12
OGA	ENSG00000198408	6235.21	5584.92	0.1589	0.0020357		UBE2L3	ENSG00000185651	5700.09	6320.71	-0.1491	0.0035897
TCAF1	ENSG00000198420	2712.05	2200.25	0.30172	4.9546e-05		PRAME	ENSG00000185686	1576.55	2227.35	-0.49856	2.0837e-12
TXNRD1	ENSG00000198431	73668.2	39035.2	0.91627	1.7649e-104		ANKFY1	ENSG00000185722	5612	6223.24	-0.14915	0.0036177
NBR2	ENSG00000198496	334.118	248.382	0.4278	0.0062757		IFIT1	ENSG00000185745	4157.92	4727.91	-0.18534	0.00072396
SLC34A3	ENSG00000198569	126.025	66.7162	0.9176	0.00042058		ADAMTSL5	ENSG00000185761	1075.75	1317.56	-0.29253	0.00062521
STK39	ENSG00000198648	838.201	595.221	0.49387	1.694e-06		PCYT2	ENSG00000185813	1205.95	1465.5	-0.28122	0.00033871
TUSC1	ENSG00000198680	265.589	186.638	0.50895	0.0037238		TRIM69	ENSG00000185880	755.848	944.338	-0.32121	0.00081032
MT-ND6	ENSG00000198695	9386.26	8330.59	0.17213	0.00049822		KIF18B	ENSG00000186185	1939.02	2639.64	-0.44501	2.5107e-11
MT-CO2	ENSG00000198712	81784	73797.6	0.14824	0.00042675		2021-03-01	ENSG00000186205	2504.54	2910.53	-0.21673	0.0006481
SMOC1	ENSG00000198732	8529.37	6019.89	0.5027	1.2246e-23		PPP1CC	ENSG00000186298	6267.67	7078.1	-0.17543	0.00045051
COLGALT2	ENSG00000198756	31.0575	3.38972	3.1957	1.4881e-05		BTN3A2	ENSG00000186470	1798.02	2608.2	-0.53664	8.4463e-16
MT-ND5	ENSG00000198786	49369.5	43434	0.1848	1.3768e-05		INSIG1	ENSG00000186480	1552.99	3258.59	-1.0692	1.278e-58
ZNF358	ENSG00000198816	276.231	182.988	0.59413	0.00047857		ARAP1	ENSG00000186635	3139.41	3530.85	-0.16952	0.00486
UBE2J1	ENSG00000198833	2305.57	1908.17	0.27293	6.6626e-05		KIF24	ENSG00000186638	656.795	946.48	-0.52713	5.4669e-08
FICD	ENSG00000198855	461.316	313.68	0.55646	4.9359e-05		CYP27C1	ENSG00000186684	161.738	280.082	-0.79219	8.5655e-06
R3HDM4	ENSG00000198858	2075.92	1477.41	0.49068	5.6742e-08		ERCC6L	ENSG00000186871	633.625	981.363	-0.63116	1.3048e-10
TSEN15	ENSG00000198860	2987.89	1439.75	1.0533	6.2838e-54		MITF	ENSG00000187098	2027.81	2864.72	-0.49847	1.8449e-14
MT-ND1	ENSG00000198888	29619.5	25811.4	0.19854	5.7215e-06		LYPD6	ENSG00000187123	298.565	391.939	-0.39258	0.005448
PRMT6	ENSG00000198890	2396.94	1801.36	0.41211	4.2756e-05		DYNC2H1	ENSG00000187240	417.91	564.589	-0.43401	0.00030459
KIAA0753	ENSG00000198920	2011.53	1675.6	0.26361	0.00019962		CHP1	ENSG00000187446	10798	14450.5	-0.42035	7.9329e-20
DCLRE1A	ENSG00000198924	1974.27	1635.63	0.27148	0.00015492		PTMA	ENSG00000187514	24973.9	29731.5	-0.25157	4.304e-09
DMD	ENSG00000198947	3824.28	3418.9	0.16165	0.0050083		FANCA	ENSG00000187741	3105.91	3520.38	-0.18072	0.0021983
SMG5	ENSG00000198952	5804.74	4728.36	0.29589	2.9293e-08		FANCM	ENSG00000187790	762.369	991.664	-0.37936	4.6167e-05
SNHG5	ENSG00000203875	540.009	342.419	0.65722	2.0994e-05		HIST1H1C	ENSG00000187837	4001.83	8551.6	-1.0955	1.4904e-97
PCMTD2	ENSG00000203880	1790.49	1422.08	0.33235	7.5692e-06		S100A3	ENSG00000188015	127.002	218.861	-0.78516	7.0616e-05
INPP5B	ENSG00000204084	1541.6	977.291	0.65757	1.4443e-15		RAB42	ENSG00000188060	631.298	935.111	-0.56682	1.0769e-08
TRAF3IP1	ENSG00000204104	1732.21	1445.69	0.26085	0.00055405		WNT7B	ENSG00000188064	2294.27	3249.44	-0.50216	2.2458e-15
RING1	ENSG00000204227	2830.03	2183.41	0.37423	5.1469e-08		COL4A5	ENSG00000188153	4111.03	4767.46	-0.21372	0.00011616
SPIN3	ENSG00000204271	1440.43	1004.06	0.52065	4.3142e-10		TUBB4B	ENSG00000188229	10181.5	14308.9	-0.49095	1.7614e-06
NBDY	ENSG00000204272	1783.1	1469.27	0.27928	0.00018909		NCCRP1	ENSG00000188505	987.217	1871.21	-0.92253	6.5551e-32
COL15A1	ENSG00000204291	9806	6333.42	0.63068	1.5721e-37		SUMO2	ENSG00000188612	4047.02	4837.83	-0.2575	2.233e-06
STK19	ENSG00000204344	798.49	632.078	0.33717	0.0010176		DPYD	ENSG00000188641	661.396	1033.38	-0.64378	2.0014e-06
DXO	ENSG00000204348	1056.56	877.787	0.26744	0.0034823		S100A16	ENSG00000188643	10855.7	11986.5	-0.14296	0.0017145
HSPA1B	ENSG00000204388	2296.98	1525.68	0.59029	9.2141e-10		ZBED6CL	ENSG00000188707	877.165	1391.5	-0.66572	3.5581e-15
HSPA1L	ENSG00000204390	149.798	90.7026	0.7238	0.0028284		BCL2L15	ENSG00000188761	15.9197	45.9078	-1.5279	0.0013452
GPANK1	ENSG00000204438	2097.7	1758.46	0.2545	0.00031459		PRELP	ENSG00000188783	12.2595	38.0988	-1.6358	0.0031671
GABBR1	ENSG00000204681	397.779	263.092	0.5964	3.6758e-05		MSL1	ENSG00000188895	3379.13	3799.51	-0.16916	0.0059566
STARD7-AS1	ENSG00000204685	187.501	95.421	0.97452	9.7531e-06		GJB3	ENSG00000188910	462.471	651.639	-0.49471	1.9739e-05
TCTN1	ENSG00000204852	1333.98	1077.82	0.30763	0.00019379		TRMT2B	ENSG00000188917	1391.05	1653.34	-0.2492	0.0010823
ZNF783	ENSG00000204946	1103.38	804.509	0.45575	8.199e-07		C9orf152	ENSG00000188959	9.31015	32.7355	-1.814	0.0031961
E2F4	ENSG00000205250	2857	2324.97	0.29729	3.5504e-06		FAM111B	ENSG00000189057	2349.11	3207.19	-0.44919	8.2846e-13
NT5M	ENSG00000205309	251.428	104.428	1.2676	1.365e-10		H1F0	ENSG00000189060	9338.19	11791.3	-0.33651	0.0012792
ADGRG1	ENSG00000205336	939.724	747.748	0.32969	0.00069091		LITAF	ENSG00000189067	7937.28	9494.01	-0.25837	1.2362e-07
LCMT1	ENSG00000205629	1506.81	1167.57	0.36799	4.2178e-06		TMEM120A	ENSG00000189077	774.362	958.153	-0.30725	0.0012527
ITPRIPL2	ENSG00000205730	2483.26	2148.59	0.20884	0.0012388		JPT1	ENSG00000189159	3744.95	4264.65	-0.18748	0.00079029
RP9P	ENSG00000205763	292.595	193.2	0.59881	0.00033978		PAX8-AS1	ENSG00000189223	630.747	807.636	-0.35664	0.00044171
PDPK2P	ENSG00000205918	97.5082	44.449	1.1334	0.00028524		PNRC2	ENSG00000189266	3228.93	3642.69	-0.17395	0.0027048
RNPS1	ENSG00000205937	9909.62	8368.85	0.2438	3.8413e-07		GJB5	ENSG00000189280	224.528	333.068	-0.56892	0.00032566
DNAJC19	ENSG00000205981	1871.31	1516.44	0.30336	3.9714e-05		S100A4	ENSG00000196154	8650.51	13700.9	-0.66341	1.4667e-45
FOXL2NB	ENSG00000206262	940.523	702.652	0.42065	1.2106e-05		MPHOSPH8	ENSG00000196199	1825.95	2094.02	-0.19763	0.0044957
RAB12	ENSG00000206418	520.926	407.253	0.35515	0.0038821		SRGAP3	ENSG00000196220	301.142	588.956	-0.96772	3.9014e-14
MT-TP	ENSG00000210196	797.638	637.954	0.32228	0.0044087		TUBB	ENSG00000196230	37715.3	56808.6	-0.59096	4.1918e-45
SLC48A1	ENSG00000211584	4800.07	2376.89	1.014	1.6044e-65		PPIA	ENSG00000196262	86580	101182	-0.22485	2.9133e-08
C17orf51	ENSG00000212719	1176.3	857.245	0.45648	3.2676e-07		NIF3L1	ENSG00000196290	1757.62	2019.67	-0.2005	0.0041461
QTRT1	ENSG00000213339	1182.3	828.534	0.51297	7.0623e-09		CD55	ENSG00000196352	32634.1	39258.6	-0.26663	2.3919e-10
COG8	ENSG00000213380	893.084	677.899	0.39773	5.1937e-05		TSC22D2	ENSG00000196428	778.644	991.532	-0.3487	0.00020361
ARL2	ENSG00000213465	962.751	778.939	0.30565	0.0012368		SULT1A1	ENSG00000196502	1613.88	2034.46	-0.33412	2.3467e-06
SRA1	ENSG00000213523	1882.84	1343.68	0.48673	1.3513e-06		AFAP1	ENSG00000196526	9362.28	10410.6	-0.15312	0.0010579
SLC35F6	ENSG00000213699	3663.54	3105.4	0.23846	5.0524e-05		MYO18A	ENSG00000196535	4677.46	6825.53	-0.54522	2.5136e-25
ZNF134	ENSG00000213762	710.612	515.375	0.46344	2.4095e-05		MRTFA	ENSG00000196588	2508.92	2938.33	-0.22793	0.00034047
TMX2P1	ENSG00000213839	217.617	140.427	0.63196	0.0011522		HRH1	ENSG00000196639	426.296	556.908	-0.38558	0.0013513
LTB4R	ENSG00000213903	818.887	668.761	0.29217	0.0040132		TRAPPC4	ENSG00000196655	830.88	1047.91	-0.3348	0.0002718
NUDT19	ENSG00000213965	978.102	814.425	0.2642	0.0051977		NF1	ENSG00000196712	6386.96	7148.43	-0.1625	0.0011711
CPNE1	ENSG00000214078	3491.55	2830.59	0.30276	7.9646e-05		DAPK1	ENSG00000196730	4903.5	6244.69	-0.34882	2.1712e-11
LYRM4	ENSG00000214113	1567.52	1233.52	0.34571	9.5834e-06		GM2A	ENSG00000196743	2443.41	4086.14	-0.74184	3.2179e-35
IFRD2	ENSG00000214706	4322.45	3796.62	0.18713	0.0012661		HIST1H2AI	ENSG00000196747	206.387	436.343	-1.0801	4.7632e-13
PPIAP29	ENSG00000214975	405.491	216.58	0.90477	4.8536e-08		HIST1H2AG	ENSG00000196787	620.867	871.65	-0.48946	0.0037937
NEURL4	ENSG00000215041	2047.97	1736.05	0.23839	0.0007029		STRN3	ENSG00000196792	827.895	1041.44	-0.33105	0.00027735
UBXN2B	ENSG00000215114	1730.63	1344.73	0.36397	1.6611e-06		ARHGEF12	ENSG00000196914	8999.68	9854.58	-0.13092	0.0050625
GOLGA8B	ENSG00000215252	1931.47	1516.81	0.34866	1.6172e-06		SRGAP1	ENSG00000196935	1539.16	1846.51	-0.26266	0.00057536
TMEM167B	ENSG00000215717	1273.91	1052.54	0.27539	0.001278		SLC39A10	ENSG00000196950	2488.95	5452.85	-1.1315	7.4688e-64
TNFRSF25	ENSG00000215788	71.0879	35.3541	1.0077	0.0053613		ANXA6	ENSG00000197043	1391.06	2342.26	-0.75172	4.5598e-26
NBPF1	ENSG00000219481	6926.63	4174.2	0.73065	2.8715e-43		PSMD12	ENSG00000197170	4219.7	4794.04	-0.1841	0.00075519
FTH1P8	ENSG00000219507	240.376	140.812	0.77152	0.0023302		SERPINA1	ENSG00000197249	39.9415	89.5429	-1.1647	0.00026623
VAMP2	ENSG00000220205	1400.92	1168.39	0.26185	0.0016113		BLM	ENSG00000197299	1308.45	1590.31	-0.28145	0.00027813
ARIH2OS	ENSG00000221883	166.269	67.4893	1.3008	1.3576e-07		CXorf40A	ENSG00000197620	443.193	605.349	-0.44983	0.00013583
TRIM16	ENSG00000221926	2515.08	1794.96	0.48665	8.5426e-13		FAM114A1	ENSG00000197712	1833.36	2380.02	-0.37648	2.761e-08
APOL6	ENSG00000221963	2614.79	1788.92	0.54761	4.8454e-16		S100A10	ENSG00000197747	4754.07	8169.03	-0.781	5.5188e-52
FADS3	ENSG00000221968	4932.03	3429.61	0.52414	7.2632e-17		KIF13B	ENSG00000197892	535.069	770.141	-0.5254	9.4914e-07
CCNL2	ENSG00000221978	5233.56	3857.87	0.43999	1.0812e-15		SPG7	ENSG00000197912	4674.37	6186.43	-0.40434	3.1019e-14
RPS10P7	ENSG00000223396	368.285	256.832	0.52	0.00052979		S100A6	ENSG00000197956	11355.1	12437.1	-0.13131	0.0038741
EXOSC6	ENSG00000223496	1632.03	1376.48	0.24569	0.0012505		ELOVL2	ENSG00000197977	35.1797	74.1386	-1.0755	0.0025672
LINC00205	ENSG00000223768	1550.18	1030.39	0.58924	3.4667e-10		AKR1B10	ENSG00000198074	117.959	248.077	-1.0725	3.1944e-08
EPB41L4A-AS1	ENSG00000224032	281.029	183.717	0.61323	0.00027288		HMGN5	ENSG00000198157	206.103	289.655	-0.49097	0.0028398
LINC01133	ENSG00000224259	549.816	79.1154	2.7969	1.1643e-62		MIER1	ENSG00000198160	2624.69	3096.93	-0.23869	0.00010113
SMIM13	ENSG00000224531	1990.46	1513.18	0.39552	4.957e-08		HSD17B11	ENSG00000198189	155.022	311.448	-1.0065	7.1947e-09
AC096677.1	ENSG00000224536	158.326	101.513	0.64124	0.0045135		CACNA1E	ENSG00000198216	4.86834	20.8084	-2.0957	0.0064373
SLC9A3-AS1	ENSG00000225138	1083.53	697.704	0.63506	5.2812e-05		QRICH1	ENSG00000198218	3911.41	4554.02	-0.21945	7.1854e-05
RFPL1S	ENSG00000225465	388.309	207.789	0.90209	3.5451e-09		UBL5	ENSG00000198258	1176	1413.93	-0.26583	0.00072181
SBDSP1	ENSG00000225648	2104.62	1307.79	0.68643	7.2354e-21		UVRAG	ENSG00000198382	1474.92	1722.13	-0.22356	0.0027172
MCRIP1	ENSG00000225663	258.677	162.349	0.67206	0.00017069		BZW1P2	ENSG00000198406	100.351	164.07	-0.70926	0.001343
NOL7	ENSG00000225921	3862.61	3069.13	0.33175	1.7653e-08		TMA16	ENSG00000198498	1103.59	1340.35	-0.2804	0.00065569
NUP50-DT	ENSG00000226328	1012.91	754.385	0.42513	0.00075254		CTNND1	ENSG00000198561	7362.77	10766.9	-0.54828	7.0852e-30
SLC16A1-AS1	ENSG00000226419	1077.96	682.617	0.65915	3.1068e-12		LRBA	ENSG00000198589	4220.34	4732.64	-0.16529	0.0021822
FTH1P20	ENSG00000226564	139.795	63.4994	1.1385	1.2387e-05		PPIAP22	ENSG00000198618	4720.71	5624.36	-0.25269	1.6688e-06
ENTPD1-AS1	ENSG00000226688	627.726	456.557	0.45934	8.3305e-05		RYR2	ENSG00000198626	285.329	446.217	-0.64512	3.1475e-06
CUTALP	ENSG00000226752	1278.25	899.244	0.50738	5.8678e-09		PAPSS2	ENSG00000198682	7208.64	9473.85	-0.39422	4.7665e-16
AC006001.2	ENSG00000226824	117.354	68.3052	0.7808	0.0034907		IPO9	ENSG00000198700	12502.3	14356.7	-0.19954	9.704e-06
TSSK5P	ENSG00000227473	204.38	102.026	1.0023	4.218e-05		GLMP	ENSG00000198715	1419.77	1955.83	-0.46213	3.334e-10
ADGRF5P1	ENSG00000227582	42.802	15.4878	1.4665	0.0032273		UNC13B	ENSG00000198722	3751.95	4689.24	-0.32171	1.0293e-08
HCG11	ENSG00000228223	2512.38	2044.99	0.29696	1.011e-05		MSRB1	ENSG00000198736	609.568	863.799	-0.50291	6.1807e-07
RAB11FIP1P1	ENSG00000228492	31.0221	6.04903	2.3585	0.00036874		SLC5A3	ENSG00000198743	2374.08	4734.5	-0.99584	4.798e-43
FNDC10	ENSG00000228594	671.541	486.416	0.46529	3.147e-05		PNP	ENSG00000198805	2363.77	3247.51	-0.45824	1.3259e-13
AC245100.3	ENSG00000228626	447.582	158.532	1.4974	6.2045e-22		ARHGAP11A	ENSG00000198826	2219.84	2968.9	-0.41947	6.938e-11
LINC01128	ENSG00000228794	661.627	465.984	0.50574	6.9954e-06		MT-ND3	ENSG00000198840	3297.74	3963.81	-0.26541	5.9667e-06
AC009229.2	ENSG00000229160	64.7625	28.833	1.1674	0.0023436		SELENOT	ENSG00000198843	3548.41	4383.1	-0.30478	6.0665e-05
ACBD6	ENSG00000230124	2640.54	1884.78	0.48644	1.9466e-05		GRK5	ENSG00000198873	515.507	671.634	-0.38168	0.00069129
BEND3P1	ENSG00000231345	385.875	276.181	0.48252	0.00093752		SFMBT2	ENSG00000198879	1099.86	1511.38	-0.45854	1.1288e-08
AL359915.2	ENSG00000231365	578.812	455.007	0.34721	0.0027852		TOP1	ENSG00000198900	5191.26	6021.42	-0.21402	3.6582e-05
RPS18	ENSG00000231500	39834	33556.2	0.24742	7.493e-08		SREBF2	ENSG00000198911	10369.4	13000.5	-0.32623	2.6623e-12
FTH1P7	ENSG00000232187	148.91	86.7574	0.77938	0.0035838		DZIP3	ENSG00000198919	821.765	1114.59	-0.43971	1.1945e-06
AJM1	ENSG00000232434	259.707	148.19	0.80944	0.0015563		MT-CO3	ENSG00000198938	49344	54659.6	-0.1476	0.00038362
LINC01137	ENSG00000233621	353.751	267.811	0.40152	0.0065659		NAGA	ENSG00000198951	909.804	1356.02	-0.57575	1.3694e-11
RPL10P9	ENSG00000233913	523.804	384.899	0.44455	0.00040225		KIF1BP	ENSG00000198954	1856.76	2148.89	-0.21081	0.0022652
TRIM26	ENSG00000234127	9390.92	8112.93	0.21104	1.4439e-05		TGM2	ENSG00000198959	11021.7	14258.4	-0.37147	9.6058e-12
RNASEH1-AS1	ENSG00000234171	1125.98	760.406	0.56634	6.4504e-10		PJA2	ENSG00000198961	4994.79	5580.18	-0.15989	0.0027764
ZNF37BP	ENSG00000234420	928.211	764.052	0.28078	0.0034144		CHML	ENSG00000203668	7682.02	8935.35	-0.21804	6.7686e-06
MCIDAS	ENSG00000234602	264.221	149.48	0.82179	5.9432e-06		CENPW	ENSG00000203760	418.23	535.929	-0.35775	0.0028485
GAS5	ENSG00000234741	10810.3	5857.2	0.88413	3.6509e-66		ZYG11A	ENSG00000203995	785.768	1055.89	-0.42628	4.4694e-06
SLC25A25-AS1	ENSG00000234771	431.52	298.274	0.53279	0.0009459		NPY4R	ENSG00000204174	910.87	1402.39	-0.62257	1.4174e-13
FTH1P2	ENSG00000234975	376.973	201.866	0.90107	5.4511e-09		HLA-DMA	ENSG00000204257	87.5407	146.906	-0.74687	0.0014815
PPP1R3E	ENSG00000235194	715.907	572.646	0.32213	0.0047177		COL5A2	ENSG00000204262	73.7707	133.091	-0.85129	0.00092217
GS1-124K5.4	ENSG00000237310	247.856	100.868	1.297	9.1431e-05		SKIV2L	ENSG00000204351	4268.03	4839.92	-0.18141	0.00080458
PRSS56	ENSG00000237412	281.544	182.174	0.62804	0.00024704		NEU1	ENSG00000204386	2463.8	2978.84	-0.27386	1.2797e-05
DGCR5	ENSG00000237517	132.937	45.1386	1.5583	2.2405e-05		VWA7	ENSG00000204396	56.554	134.167	-1.2463	1.0044e-05
TMEM250	ENSG00000238227	3274.18	2804.33	0.22348	0.0011386		BAG6	ENSG00000204463	18216.1	20209.5	-0.14982	0.00070432
TNFSF12	ENSG00000239697	159.925	97.4781	0.71425	0.0013503		MICB	ENSG00000204516	1808.77	2275.46	-0.33115	1.176e-06
SMKR1	ENSG00000240204	163.088	63.0701	1.3706	3.9128e-08		MICA	ENSG00000204520	2088.15	2977.81	-0.51203	1.8403e-15
RPS2P5	ENSG00000240342	4908.86	4402.89	0.15694	0.0037275		PSORS1C3	ENSG00000204528	103.336	162.011	-0.64875	0.0038882
CRCP	ENSG00000241258	1342.6	1124.88	0.25527	0.0017091		PPP1R10	ENSG00000204569	6192.57	7047.63	-0.1866	0.00022514
EIF6	ENSG00000242372	3177.67	2274.65	0.48232	2.5194e-14		HLA-E	ENSG00000204592	4272.43	5685.64	-0.41227	2.8764e-14
ARPIN	ENSG00000242498	2670.89	2216.77	0.26886	4.6221e-05		TRIM31	ENSG00000204616	75.1743	541.76	-2.8493	2.8317e-62
FTH1P23	ENSG00000242960	79.403	31.6632	1.3264	0.0001546		SLC35B4	ENSG00000205060	3492.12	3942.89	-0.17515	0.001914
FAM86DP	ENSG00000244026	721.344	540.389	0.41669	0.00013253		LGR4	ENSG00000205213	3945.74	5057.73	-0.35819	0.00019484
P2RY11	ENSG00000244165	195.016	103.7	0.91118	2.2107e-05		SAMD9	ENSG00000205413	4120.5	5692.18	-0.46616	4.0808e-18
ETV5	ENSG00000244405	2856.38	1315.68	1.1184	3.8436e-58		EXOC3L4	ENSG00000205436	105.663	185.776	-0.81409	0.00021988
AC004890.2	ENSG00000244560	244.126	170.544	0.51748	0.0040611		TMSB4X	ENSG00000205542	38529.5	47350.9	-0.29743	1.7556e-12
N4BP2L2	ENSG00000244754	2251.39	1892.96	0.25018	0.00027707		ITSN1	ENSG00000205726	6204.45	7189.88	-0.21266	3.0545e-05
GABPB1-AS1	ENSG00000244879	1521.98	1246.78	0.28774	0.0002506		JPT2	ENSG00000206053	7683.48	8913.27	-0.2142	1.1054e-05
LINC00847	ENSG00000245060	505.699	384.6	0.39492	0.0021357		SERPINB5	ENSG00000206075	4104.31	6067	-0.56384	7.5524e-26
SCAMP1-AS1	ENSG00000245556	420.451	297.159	0.5007	0.00037609		HCP5	ENSG00000206337	965.327	1649.69	-0.77311	1.0844e-21
CRNDE	ENSG00000245694	374.663	218.346	0.77898	0.00010006		HCG27	ENSG00000206344	27.3619	61.8696	-1.1771	0.0030971
SNHG6	ENSG00000245910	1447.18	1147.03	0.33535	3.5659e-05		VGLL3	ENSG00000206538	6561.44	11255.9	-0.7786	8.1984e-58
LINC01184	ENSG00000245937	383.103	285.622	0.42363	0.0037672		ANKRD28	ENSG00000206560	3573.24	4242.8	-0.24778	1.2111e-05
MARS2	ENSG00000247626	724.275	556.78	0.37943	0.00041026		TSN	ENSG00000211460	4813.81	5416.64	-0.17022	0.0013145
STX18-AS1	ENSG00000247708	105.486	60.0669	0.8124	0.0037843		LINC01089	ENSG00000212694	258.34	404.932	-0.64841	9.8898e-06
ZNF286B	ENSG00000249459	180.714	110.565	0.70881	0.0014296		EWSAT1	ENSG00000212766	3.03825	17.6343	-2.5371	0.0058367
AC024560.2	ENSG00000249626	153.796	85.6364	0.84472	0.00034383		SIPA1	ENSG00000213445	1078.63	1306.58	-0.27659	0.0012069
SLC7A11-AS1	ENSG00000250033	148.696	44.0624	1.7548	1.9138e-10		SYNJ2BP	ENSG00000213463	1830.39	2124.4	-0.2149	0.0020164
YJEFN3	ENSG00000250067	456.181	250.994	0.86195	1.0243e-09		VDAC1	ENSG00000213585	14311.4	16834.7	-0.23427	2.1387e-07
PKD1P6	ENSG00000250251	396.855	206.969	0.9392	0.0040251		LEPROT	ENSG00000213625	2200.72	2527.83	-0.19992	0.0016798
AC034213.1	ENSG00000250509	126.327	73.7113	0.77721	0.0031876		S1PR3	ENSG00000213694	364.661	514.429	-0.49642	8.9378e-05
THAP9-AS1	ENSG00000251022	1785.69	1343.65	0.41032	5.2981e-08		CLIC1	ENSG00000213719	11781.7	14007.5	-0.24964	4.2261e-08
ZNF674	ENSG00000251192	430.418	260.13	0.72651	3.5071e-07		DDAH2	ENSG00000213722	960.068	1368.65	-0.51155	4.9822e-09
SHANK3	ENSG00000251322	447.795	340.403	0.39559	0.0025639		EMP2	ENSG00000213853	3151.6	4279.31	-0.44129	1.7082e-14
LINC00958	ENSG00000251381	518.954	391.894	0.40514	0.0012128		ITGA1	ENSG00000213949	6848.87	7983.56	-0.22117	6.042e-06
TUG1	ENSG00000253352	5354.33	4792.35	0.15997	0.0031153		LINC00887	ENSG00000214145	117.301	254.728	-1.1187	5.5152e-09
ATXN7L3B	ENSG00000253719	3374.67	2949.96	0.19405	0.0013154		APTR	ENSG00000214293	221.241	330.797	-0.58033	0.0001836
ZNF260	ENSG00000254004	1444.27	1133.97	0.34896	6.0583e-05		NEURL1B	ENSG00000214357	316.244	568.66	-0.84653	6.4418e-11
AP5B1	ENSG00000254470	1286.71	1077.12	0.2565	0.0016571		SPINK13	ENSG00000214510	135.46	229.368	-0.7598	8.4234e-05
AP001318.2	ENSG00000255062	67.2323	29.6042	1.1834	0.0016837		PPME1	ENSG00000214517	3328.02	4815.12	-0.53291	4.0597e-21
CHMP1B	ENSG00000255112	2467.09	2055.22	0.26352	7.5849e-05		STARD10	ENSG00000214530	175.596	270.433	-0.62301	0.0014607
EID3	ENSG00000255150	77.6617	31.1057	1.32	0.00018911		DDX12P	ENSG00000214826	949.532	1211.54	-0.35156	6.0128e-05
SNHG1	ENSG00000255717	5267.31	3967.24	0.40893	9.8674e-14		LINC01588	ENSG00000214900	69.6309	116.189	-0.73867	0.0059541
LINC02361	ENSG00000256576	110.603	58.7363	0.91306	0.0012174		AC138409.2	ENSG00000215158	360.894	546.271	-0.59804	1.5557e-06
KIAA1147	ENSG00000257093	1681.98	1419.56	0.24472	0.0013868		MUC5AC	ENSG00000215182	50.6729	92.6742	-0.87095	0.0055308
LSM14A	ENSG00000257103	5517.54	4960.76	0.15347	0.0044445		MIR99AHG	ENSG00000215386	143.704	268.289	-0.90069	2.4731e-05
ZNF271P	ENSG00000257267	1992.43	1551.75	0.36064	7.734e-07		ZNF407	ENSG00000215421	651.019	800.736	-0.29863	0.0040042
CHURC1	ENSG00000258289	2599.73	1723.29	0.5932	2.2993e-18		AL109918.1	ENSG00000216775	158.113	257.477	-0.70348	8.5562e-05
MC1R	ENSG00000258839	322.516	213.022	0.59837	0.00018027		AL031777.1	ENSG00000217275	11.8864	64.0569	-2.43	1.6815e-07
TGFBR3L	ENSG00000260001	76.2582	38.5709	0.98338	0.0040448		TENM3	ENSG00000218336	718.696	937.31	-0.38314	0.00030686
AC137932.1	ENSG00000260279	219.447	137.296	0.67658	0.00055835		FANCG	ENSG00000221829	2639.52	3217.3	-0.28557	4.9531e-06
AL049796.1	ENSG00000260464	54.6885	24.2408	1.1738	0.0054276		PPP2R2A	ENSG00000221914	2996.03	3393.06	-0.17954	0.0024888
FBXL19-AS1	ENSG00000260852	739.804	530.35	0.4802	9.2308e-06		PPT2	ENSG00000221988	980.021	1310.32	-0.41903	6.7605e-07
AL158212.3	ENSG00000260917	323.049	231.087	0.48332	0.0023729		EXOC3-AS1	ENSG00000221990	320.26	431.669	-0.43068	0.0013406
VPS9D1-AS1	ENSG00000261373	372.443	263.518	0.49912	0.001383		CYTOR	ENSG00000222041	331.009	559.396	-0.757	1.7173e-09
AP003119.3	ENSG00000261578	303.754	183.251	0.72908	5.8787e-05		AL441992.1	ENSG00000223478	110.816	188.225	-0.76429	0.00030343
AC006504.1	ENSG00000261770	42.7486	16.7757	1.3495	0.0051233		AC098613.1	ENSG00000223552	20.7169	49.4704	-1.2558	0.0045575
LINC00662	ENSG00000261824	600.151	355.085	0.75716	1.0453e-09		TINCR	ENSG00000223573	1396.21	1782.36	-0.35228	2.4218e-06
AC005736.1	ENSG00000262185	369.973	218.515	0.75969	7.2338e-07		AC112495.1	ENSG00000223742	9.399	48.1378	-2.3566	1.0885e-05
CCNQ	ENSG00000262919	594.429	373.444	0.67061	0.0022277		LINC01671	ENSG00000225431	165.913	414.888	-1.3223	4.2676e-17
SRSF8	ENSG00000263465	927.785	684.165	0.43945	8.4957e-06		SLC26A6	ENSG00000225697	2117.5	2612	-0.3028	3.185e-06
MIR3189	ENSG00000264175	32.6211	5.83537	2.4829	0.00014655		ERCC6	ENSG00000225830	4270.87	4848.86	-0.18312	0.00071259
LINC00909	ENSG00000264247	464.141	301.537	0.62223	5.064e-06		LINC01132	ENSG00000227630	42.5532	104.603	-1.2976	2.5256e-05
GLUD1P2	ENSG00000265366	33.243	8.92398	1.8973	0.0015714		LINC01693	ENSG00000227764	80.0961	130.128	-0.70013	0.0053489
TXNIP	ENSG00000265972	10299.5	8026.11	0.3598	2.4588e-12		AC115618.2	ENSG00000228343	117.052	175.952	-0.58803	0.0062775
AC080112.1	ENSG00000266208	532.475	394.643	0.43217	0.00056346		OST4	ENSG00000228474	1207	1579.89	-0.3884	5.5443e-07
AC027307.2	ENSG00000267317	540.861	411.455	0.39452	0.0012294		DHFR	ENSG00000228716	6578.19	7403.77	-0.17057	0.00082795
AC005330.1	ENSG00000267372	98.8406	50.028	0.98237	0.0010991		RPL41	ENSG00000229117	13875.5	15085.7	-0.12064	0.006127
IKBKG	ENSG00000269335	1020.51	799.752	0.35167	0.00018623		ITGB1-DT	ENSG00000229656	86.3857	163.637	-0.92163	8.8682e-05
AC010618.3	ENSG00000269439	234.744	104.129	1.1727	1.2849e-06		KRT8P10	ENSG00000231203	19.8819	47.3667	-1.2524	0.0056342
SNHG8	ENSG00000269893	602.087	313.42	0.94188	0.0051122		ITPR1-DT	ENSG00000231249	14.0008	39.4295	-1.4938	0.0043691
AC097359.2	ENSG00000270194	198.161	116.056	0.77185	0.00020911		LINC00689	ENSG00000231419	234.62	344.01	-0.55213	0.00031654
CCL5	ENSG00000271503	2026.16	1584.52	0.3547	9.342e-07		DLEU2	ENSG00000231607	42.3578	81.7766	-0.94906	0.0040407
AC112220.2	ENSG00000271643	266.157	185.31	0.52234	0.0029368		TAPBP	ENSG00000231925	6067.93	7432.84	-0.29271	3.9534e-06
AL021368.2	ENSG00000272316	133.079	79.8478	0.73696	0.0036816		AL122034.1	ENSG00000232598	1.4747	14.4582	-3.2934	0.0046123
KMT2B	ENSG00000272333	2525.37	2089.58	0.27328	0.00011575		LINC00472	ENSG00000233237	108.151	257.09	-1.2492	5.47e-10
LINC01023	ENSG00000272523	22.849	5.4488	2.0681	0.0053715		GTF2IP4	ENSG00000233369	1235.52	1546.21	-0.32362	3.6401e-05
AL022322.1	ENSG00000272720	73.6819	35.1384	1.0683	0.0023899		AL139002.1	ENSG00000233379	91.3606	160.335	-0.81144	0.00050326
DCP1A	ENSG00000272886	1585.77	1274.53	0.31521	6.7177e-05		AL445524.1	ENSG00000233461	392.254	602.952	-0.62026	0.00015785
AC102953.2	ENSG00000273230	332.661	204.57	0.70146	1.1054e-05		GAS6-AS1	ENSG00000233695	227.104	444.838	-0.96992	2.7973e-11
BX640514.2	ENSG00000273812	332.52	164.369	1.0165	1.3721e-05		AL772337.3	ENSG00000234460	6.36075	35.525	-2.4816	0.00010183
TAF9	ENSG00000273841	2973.39	2073.43	0.52009	1.1386e-15		JRK	ENSG00000234616	2074.04	2391.22	-0.2053	0.0021355
LINC01138	ENSG00000274020	379.177	210.877	0.84647	4.9094e-08		ELF3-AS1	ENSG00000234678	273.211	453.165	-0.73002	2.0633e-07
SOCS7	ENSG00000274211	1569.49	1082.06	0.53652	2.1205e-11		SDCBP2-AS1	ENSG00000234684	94.0434	154.031	-0.71182	0.0022937
PPP4R3B	ENSG00000275052	6268.49	5411.06	0.21221	5.6501e-05		AC104667.2	ENSG00000234949	36.1747	75.3838	-1.0593	0.0021567
PRAG1	ENSG00000275342	351.85	265.709	0.40511	0.005876		C12orf75	ENSG00000235162	112.362	187.106	-0.73571	0.00060523
AATF	ENSG00000275700	4944.63	3595.75	0.45957	7.2487e-15		SSR4P1	ENSG00000235374	184.96	294.931	-0.67316	7.7629e-05
SIK1B	ENSG00000275993	3671.19	3189.2	0.20305	0.00044184		OLMALINC	ENSG00000235823	452.433	614.098	-0.44077	0.00011207
UHRF1	ENSG00000276043	6980.66	6301.89	0.14758	0.0028447		LINC01447	ENSG00000236078	0.46195	18.6211	-5.3331	5.0614e-05
PIP4K2B	ENSG00000276293	3784.93	3375.06	0.16535	0.0052389		LINC01186	ENSG00000236751	157.74	257.475	-0.70688	8.293e-05
RAB7B	ENSG00000276600	65.811	7.5506	3.1237	1.7434e-08		MKLN1-AS	ENSG00000236753	364.91	523.739	-0.52131	3.2379e-05
AC005332.6	ENSG00000278730	579.683	413.608	0.487	6.7612e-05		AL357060.1	ENSG00000237499	33.5273	70.9645	-1.0818	0.0030779
HEIH	ENSG00000278970	505.131	360.229	0.48774	0.00017616		KIFC1	ENSG00000237649	2838.56	4685.95	-0.72318	6.4705e-36
AC132872.4	ENSG00000280407	131.604	71.996	0.87021	0.00081411		AL109615.3	ENSG00000237686	415.742	577.073	-0.47307	6.7477e-05
BISPR	ENSG00000282851	466.575	323.847	0.5268	7.7217e-05		LINC00707	ENSG00000238266	199.725	334.102	-0.74227	3.3792e-06
VSIG10L2	ENSG00000283703	298.05	146.947	1.0203	0.0001882		NCK1-DT	ENSG00000239213	81.6062	139.697	-0.77555	0.0019141
BX255925.3	ENSG00000284976	915.062	646.185	0.50192	2.6271e-07		RBM14	ENSG00000239306	2731.51	3746.07	-0.45568	6.223e-12
AL591485.1	ENSG00000285219	68.1385	25.2276	1.4335	0.00023284		LINC01119	ENSG00000239332	9.5767	38.1863	-1.9955	0.00040854
-	Novel00150	10310.5	8497.39	0.27902	5.1108e-09		CASTOR3	ENSG00000239521	322.996	421.457	-0.38387	0.0040746
-	Novel00308	2490.7	1608.64	0.63071	7.1767e-20		KMT2E-AS1	ENSG00000239569	117.479	222.328	-0.92029	0.00033972
-	Novel00337	103.46	61.2247	0.75689	0.0066951		C1orf226	ENSG00000239887	597.504	823.765	-0.46328	0.00018829
-	Novel00355	295.349	83.6648	1.8197	4.7242e-20		PLCXD2	ENSG00000240891	112.433	172.522	-0.61772	0.0040627
-	Novel00381	30.8267	9.39602	1.7141	0.0058243		NSUN6	ENSG00000241058	371.981	489.154	-0.39506	0.0023726
-	Novel00425	57.6556	14.975	1.9449	2.2971e-05		SNHG3	ENSG00000242125	2336.11	2695.04	-0.2062	0.0011419
-	Novel00454	59.9122	19.8643	1.5927	0.0021263		PEG10	ENSG00000242265	6950.33	9003.39	-0.37339	2.4592e-14
-	Novel00458	199.103	133.735	0.57413	0.0045966		MRPL33	ENSG00000243147	1322.06	1719.04	-0.37881	6.6929e-07
-	Novel00492	135.886	75.9413	0.83944	0.00070797		DUBR	ENSG00000243701	322.552	469.296	-0.54097	3.987e-05
-	Novel00692	105.912	48.1845	1.1362	0.00017069		HOTTIP	ENSG00000243766	320.26	435.999	-0.44508	0.00097063
-	Novel00904	156.763	88.6435	0.8225	0.00048037		GATA2-AS1	ENSG00000244300	586.719	780.132	-0.41105	0.00034499
-	Novel00923	227.691	151.154	0.59105	0.0016066		RBM12	ENSG00000244462	3028.92	3980.4	-0.39411	1.4351e-11
-	Novel00930	36.9209	12.6128	1.5495	0.0038314		APOBEC3C	ENSG00000244509	1947.8	2834.93	-0.54147	2.6941e-16
							A2M-AS1	ENSG00000245105	139.653	241.082	-0.78768	4.2596e-05
							AC116535.1	ENSG00000246308	6.71615	33.9807	-2.339	0.00018133
							RASSF8-AS1	ENSG00000246695	289.646	416.263	-0.5232	0.00021427
							MIR210HG	ENSG00000247095	196.153	345.427	-0.8164	3.4962e-07
							AC091948.1	ENSG00000247199	138.142	226.756	-0.71498	0.00019538
							MARCOL	ENSG00000248109	754.587	1444.56	-0.93688	5.065e-27
							AC117422.1	ENSG00000248607	206.299	285.917	-0.47086	0.0050279
							PURPL	ENSG00000250337	1738.94	2227.25	-0.35705	6.5941e-07
							SELENOP	ENSG00000250722	24.3237	60.2398	-1.3084	0.0014269
							AC105460.1	ENSG00000250920	149.141	343.925	-1.2054	7.7111e-13
							AC097478.1	ENSG00000251095	14.0008	42.5628	-1.6041	0.0015725
							LINC01843	ENSG00000251169	34.9843	82.4604	-1.237	0.0039656
							AC122710.2	ENSG00000251365	35.4462	71.6949	-1.0162	0.0039784
							MALAT1	ENSG00000251562	3807.07	6363.65	-0.74118	3.7305e-43
							AC108515.1	ENSG00000253170	58.7395	173.897	-1.5658	3.8524e-08
							HOXA10	ENSG00000253293	472.793	617.75	-0.38581	0.00092436
							PRKDC	ENSG00000253729	37959.7	41761.9	-0.13772	0.0010634
							KRT8P3	ENSG00000254285	354.587	636.75	-0.84459	2.5853e-12
							AC124067.4	ENSG00000254290	39.4261	78.9037	-1.0009	0.003317
							AP000924.1	ENSG00000254416	2.66515	18.792	-2.8178	0.0020093
							FPGT	ENSG00000254685	604.185	760.237	-0.33146	0.0013204
							AC136475.2	ENSG00000254910	49.2516	94.9937	-0.94766	0.0015911
							AP002360.1	ENSG00000255135	279.98	374.302	-0.41888	0.0063383
							AP000439.2	ENSG00000255774	5.5257	25.0994	-2.1834	0.0027063
							TMPO-AS1	ENSG00000257167	205.624	338.775	-0.72032	5.9656e-06
							DIO3OS	ENSG00000258498	195.194	316.77	-0.69853	1.4735e-05
							AL135838.1	ENSG00000258620	9.48785	32.0925	-1.7581	0.0037624
							ARHGAP5-AS1	ENSG00000258655	26.9	65.6032	-1.2862	0.00097343
							LINC02323	ENSG00000259230	136.455	234.518	-0.78128	3.977e-05
							CSPG4P13	ENSG00000260139	35.3574	78.216	-1.1455	0.00093957
							AC124944.3	ENSG00000260261	177.533	263.607	-0.5703	0.0010855
							PPIAP46	ENSG00000260266	1190.19	4572.13	-1.9417	3.7831e-194
							LINC01963	ENSG00000260804	156.621	223.191	-0.511	0.0061239
							ARLNC1	ENSG00000260896	78.8522	141.327	-0.84181	0.00085471
							LINC01572	ENSG00000261008	34.9843	74.1813	-1.0843	0.0021547
							AC005586.2	ENSG00000261305	238.351	413.303	-0.79411	7.1062e-08
							AC010168.2	ENSG00000261324	80.2557	185.436	-1.2082	1.935e-07
							AC090826.1	ENSG00000261821	251.748	389.068	-0.62804	8.946e-05
							GTF2I	ENSG00000263001	2050.82	2541.81	-0.30966	2.5723e-06
							IKBKE	ENSG00000263528	162.786	259.013	-0.67005	0.0008348
							ANXA8L1	ENSG00000264230	986.791	1174.09	-0.25072	0.0039451
							NPY4R2	ENSG00000264717	421.819	689.189	-0.70828	1.5583e-09
							ANXA8	ENSG00000265190	1983.09	2439.54	-0.29886	6.766e-06
[truncated: 102 more rows]
