# Supplementary material for: Long noncoding RNA NEAT1 promotes ferroptosis by modulating the miR-362-3p/MIOX axis as a ceRNA
Source: Cell Death Differ. 2022 Mar 25;29(9):1850–63. doi: 10.1038/s41418-022-00970-9 (PMC9433379; doi:10.1038/s41418-022-00970-9)
Supplement: Supplementary file 5 — Supplymentary Table 4 [file 41418_2022_970_MOESM5_ESM.xlsx]

## Sheet: Sheet 1
Supplementary Table 4
List of unresponsive genes in erastin treatment after transfection with NEAT1 sh construct (p val < 0.05).
List of 599 up-regulated genes in the control sh instead of NEAT1 sh cells							List of 711 up-regulated genes in the control sh instead of NEAT1 sh cells
Gene name	Gene_ID	readcount_ control sh+Erastin	readcount_ control sh+DMSO	log2FC	p val		Gene name	Gene_ID	readcount_ control sh+Erastin	readcount_ control sh+DMSO	log2FC	p val
NUP210	ENSG00000132182	23444.8	21505.1	0.12459	0.0041101		LINC01447	ENSG00000236078	0.46195	18.6211	-5.3331	5.0614e-05
ATP5F1B	ENSG00000110955	44581.1	40870.3	0.12538	0.0026128		-	Novel00364	0.550799	11.9271	-4.4366	0.0028898
RPL27A	ENSG00000166441	17936.5	16393.1	0.12981	0.0029842		AL031710.2	ENSG00000275092	1.38585	16.3891	-3.5639	0.0017162
RPS7	ENSG00000171863	19212.3	17535.3	0.13177	0.0034969		AL122034.1	ENSG00000232598	1.4747	14.4582	-3.2934	0.0046123
AP3D1	ENSG00000065000	9542.12	8696.91	0.13381	0.0044209		-	Novel00353	1.56355	13.9007	-3.1523	0.0058933
RPL19	ENSG00000108298	34029.4	30953.3	0.13669	0.0058683		MS4A7	ENSG00000166927	2.5763	18.7066	-2.8602	0.0020639
CTSL	ENSG00000135047	9045.92	8222.8	0.13764	0.0041833		-	Novel00445	4.51295	28.19	-2.643	0.0026051
PSME3	ENSG00000131467	11408.5	10368	0.13797	0.0032756		EWSAT1	ENSG00000212766	3.03825	17.6343	-2.5371	0.0058367
HNRNPH1	ENSG00000169045	25704	23355.4	0.13824	0.0016473		AC112495.1	ENSG00000223742	9.399	48.1378	-2.3566	1.0885e-05
KARS	ENSG00000065427	12539.4	11382.3	0.13968	0.003088		AC116535.1	ENSG00000246308	6.71615	33.9807	-2.339	0.00018133
NCL	ENSG00000115053	55402.8	50272.2	0.1402	0.0010399		OLFML2B	ENSG00000162745	9.11475	45.7369	-2.3271	1.5556e-05
MYH9	ENSG00000100345	37507.4	34029.3	0.1404	0.00082424		ART1	ENSG00000129744	4.051	19.9945	-2.3033	0.0054428
PA2G4	ENSG00000170515	7146.77	6473.74	0.14269	0.0049203		RXFP1	ENSG00000171509	4.33525	21.1522	-2.2866	0.0056866
NUCB1	ENSG00000104805	10270.4	9297.1	0.14365	0.002226		TSPAN11	ENSG00000110900	5.7211	26.8594	-2.2311	0.0019979
TAF7	ENSG00000178913	6097.15	5518.73	0.1438	0.0053045		STC1	ENSG00000159167	12.3484	56.549	-2.1952	4.8399e-06
NOP56	ENSG00000101361	9191.44	8318.45	0.14398	0.0038884		-	Novel00947	5.8988	26.2999	-2.1566	0.0027474
UHRF1	ENSG00000276043	6980.66	6301.89	0.14758	0.0028447		AL445670.1	ENSG00000277103	5.98765	26.129	-2.1256	0.0027701
MT-CO2	ENSG00000198712	81784	73797.6	0.14824	0.00042675		CACNA1E	ENSG00000198216	4.86834	20.8084	-2.0957	0.0064373
NDUFV1	ENSG00000167792	6329.13	5699.81	0.15109	0.0051179		LMNTD1	ENSG00000152936	7.0004	29.0894	-2.055	0.0019614
NCOA7	ENSG00000111912	12766.2	11496.8	0.1511	0.0012645		MYO7A	ENSG00000137474	48.1677	183.157	-1.9269	3.8768e-11
RPS27	ENSG00000177954	11203.7	10085.2	0.15173	0.0014572		ETNPPL	ENSG00000164089	19.5088	69.6339	-1.8357	5.2554e-06
CYR61	ENSG00000142871	14402.2	12939	0.15456	0.00073466		C9orf152	ENSG00000188959	9.31015	32.7355	-1.814	0.0031961
CPSF7	ENSG00000149532	6654.44	5975.05	0.15537	0.0029912		SLC30A3	ENSG00000115194	11.993	41.8324	-1.8024	0.00093278
SYMPK	ENSG00000125755	6402.65	5747.06	0.15585	0.0023649		AL135838.1	ENSG00000258620	9.48785	32.0925	-1.7581	0.0037624
KIFC3	ENSG00000140859	8879.85	7967.84	0.15635	0.0011344		-	Novel00413	19.8819	63.7578	-1.6811	4.4171e-05
BAP1	ENSG00000163930	5488.56	4923.44	0.15676	0.0031487		ANK1	ENSG00000029534	20.5392	65.7721	-1.6791	4.8563e-05
NUDC	ENSG00000090273	9601	8612.42	0.15677	0.0010888		-	Novel00127	13.0592	41.3604	-1.6632	0.0010131
RPS2P5	ENSG00000240342	4908.86	4402.89	0.15694	0.0037275		KPNA7	ENSG00000185467	9.47014	29.5614	-1.6423	0.0061236
ABL1	ENSG00000097007	10851.4	9730.06	0.15736	0.00087033		-	Novel00744	23.9329	71.9513	-1.588	3.4986e-05
PPIF	ENSG00000108179	4988.07	4471.38	0.15776	0.0046102		PRSS8	ENSG00000052344	29.9205	88.9447	-1.5718	0.00011697
ALDH18A1	ENSG00000059573	7207.52	6456.72	0.1587	0.0017321		-	Novel00360	20.0596	56.9356	-1.505	0.00036154
TUG1	ENSG00000253352	5354.33	4792.35	0.15997	0.0031153		ITPR1-DT	ENSG00000231249	14.0008	39.4295	-1.4938	0.0043691
SRPRA	ENSG00000182934	8719.59	7803.85	0.16007	0.0014276		ATP11C	ENSG00000101974	27.6285	77.7032	-1.4918	0.00017878
VAT1	ENSG00000108828	7206.74	6445.65	0.16102	0.0018105		MILR1	ENSG00000271605	19.0645	52.6465	-1.4654	0.0055665
RPS2	ENSG00000140988	61919.4	55369.9	0.16129	9.8648e-05		ASZ1	ENSG00000154438	20.7169	53.202	-1.3607	0.0017991
GUSB	ENSG00000169919	4805.47	4288.65	0.16416	0.0025981		AL355312.5	ENSG00000285991	21.09	53.676	-1.3477	0.0035847
ARHGEF7	ENSG00000102606	3804.1	3394.53	0.16434	0.0040152		-	Novel00074	42.5709	108.249	-1.3464	1.3097e-05
BLVRB	ENSG00000090013	4326.19	3859.79	0.16458	0.0027394		SELENOP	ENSG00000250722	24.3237	60.2398	-1.3084	0.0014269
PIP4K2B	ENSG00000276293	3784.93	3375.06	0.16535	0.0052389		LINC01132	ENSG00000227630	42.5532	104.603	-1.2976	2.5256e-05
RPL6	ENSG00000089009	36570.7	32558.6	0.16765	0.00010975		AC016205.1	ENSG00000267374	41.4339	100.439	-1.2774	4.5531e-05
MYBBP1A	ENSG00000132382	9044.95	8050.28	0.16807	0.00053564		AC098613.1	ENSG00000223552	20.7169	49.4704	-1.2558	0.0045575
RRP1B	ENSG00000160208	6364.45	5663.18	0.16842	0.0010939		KRT8P10	ENSG00000231203	19.8819	47.3667	-1.2524	0.0056342
ODC1	ENSG00000115758	8170	7268.34	0.16871	0.00082222		VWA7	ENSG00000204396	56.554	134.167	-1.2463	1.0044e-05
CDCA7	ENSG00000144354	3514.91	3126.78	0.16881	0.004915		LINC01843	ENSG00000251169	34.9843	82.4604	-1.237	0.0039656
RTL6	ENSG00000188636	5435.65	4833.78	0.1693	0.0050378		CYP3A5	ENSG00000106258	31.1998	73.1538	-1.2294	0.00057733
FAM83A	ENSG00000147689	12797.3	11371.9	0.17036	0.00019357		TFAP2C	ENSG00000087510	25.603	59.8105	-1.2241	0.0023683
CTTN	ENSG00000085733	10696.4	9504.37	0.17047	0.00035826		-	Novel00616	31.6972	73.4529	-1.2125	0.0010475
MT-ND6	ENSG00000198695	9386.26	8330.59	0.17213	0.00049822		KCND1	ENSG00000102057	125.669	291.11	-1.2119	7.9966e-11
ALKBH5	ENSG00000091542	6011.04	5328.64	0.17385	0.00092883		AL357033.4	ENSG00000277496	26.438	61.2247	-1.2115	0.0026826
POFUT1	ENSG00000101346	6775.79	6006.42	0.17388	0.00070831		MYO7B	ENSG00000169994	28.6235	64.1851	-1.165	0.0022196
ZNF592	ENSG00000166716	3268.02	2896.67	0.17402	0.0039973		SERPINA1	ENSG00000197249	39.9415	89.5429	-1.1647	0.00026623
RPL9	ENSG00000163682	7572.48	6711.74	0.17408	0.00056011		SLC2A4	ENSG00000181856	27.2908	60.0242	-1.1371	0.0059283
RPL32	ENSG00000144713	19325.8	17126.6	0.17429	0.00011913		BDKRB2	ENSG00000168398	160.014	350.058	-1.1294	2.2118e-11
ECE1	ENSG00000117298	11152.1	9882.36	0.17439	0.00028239		CALB2	ENSG00000172137	30.3825	65.3001	-1.1038	0.0035897
KIF1C	ENSG00000129250	13018.4	11535.7	0.17444	0.00014644		CMAHP	ENSG00000168405	124.728	267.382	-1.1001	3.4469e-09
WDR13	ENSG00000101940	3767.71	3336.96	0.17515	0.0019987		-	Novel00321	27.1488	58.0506	-1.0964	0.0053533
ASCC2	ENSG00000100325	3024.88	2677.27	0.17612	0.0046468		METTL7B	ENSG00000170439	45.556	97.008	-1.0905	0.0003275
OBSCN	ENSG00000154358	4604.06	4070.75	0.17761	0.0011957		GABRQ	ENSG00000268089	32.2126	68.5209	-1.0889	0.0024478
HSD17B10	ENSG00000072506	5345.71	4725.61	0.17788	0.00087142		LINC01572	ENSG00000261008	34.9843	74.1813	-1.0843	0.0021547
IMPA2	ENSG00000141401	8946.09	7902.23	0.179	0.00019103		AL357060.1	ENSG00000237499	33.5273	70.9645	-1.0818	0.0030779
RPS13	ENSG00000110700	8526.3	7528.46	0.17956	0.00031494		TSPAN1	ENSG00000117472	99.2849	209.892	-1.08	3.2846e-07
PABPC4	ENSG00000090621	6321.47	5579.17	0.18021	0.00045246		ELOVL2	ENSG00000197977	35.1797	74.1386	-1.0755	0.0025672
MT-ND5	ENSG00000198786	49369.5	43434	0.1848	1.3768e-05		TESMIN	ENSG00000132749	53.5334	112.754	-1.0747	0.0002339
RXRA	ENSG00000186350	3587.8	3156.12	0.18494	0.0017436		AC104667.2	ENSG00000234949	36.1747	75.3838	-1.0593	0.0021567
YTHDF1	ENSG00000149658	3873.66	3406.56	0.18538	0.0015771		HPGD	ENSG00000164120	89.9036	183.204	-1.027	5.5623e-06
CEP250	ENSG00000126001	3589.18	3156.3	0.18542	0.0019909		RHBDL2	ENSG00000158315	32.8699	66.9746	-1.0268	0.0052846
NIP7	ENSG00000132603	2548.91	2240.93	0.18578	0.0049366		PTPRH	ENSG00000080031	37.5606	75.8985	-1.0149	0.0031306
ZNF622	ENSG00000173545	3506.05	3080.92	0.18648	0.0014166		HSD17B11	ENSG00000198189	155.022	311.448	-1.0065	7.1947e-09
DGCR2	ENSG00000070413	2866.26	2518.38	0.18667	0.002614		LINC00324	ENSG00000178977	35.002	70.3196	-1.0065	0.0060332
IFRD2	ENSG00000214706	4322.45	3796.62	0.18713	0.0012661		AC124067.4	ENSG00000254290	39.4261	78.9037	-1.0009	0.003317
THAP4	ENSG00000176946	2955.97	2596.08	0.18729	0.0033011		TMEM45B	ENSG00000151715	45.858	91.0892	-0.99011	0.001504
RPS12	ENSG00000112306	8846.41	7769.3	0.18731	0.00017584		AQP6	ENSG00000086159	39.4972	78.4297	-0.98965	0.0034099
TBC1D9B	ENSG00000197226	10739.1	9428.49	0.18777	7.5309e-05		MYCL	ENSG00000116990	46.6219	91.4738	-0.97235	0.0023384
CDC37	ENSG00000105401	5344.34	4691.58	0.18794	0.0003546		CDH16	ENSG00000166589	53.1426	103.785	-0.96566	0.0011617
ZNF195	ENSG00000005801	5432.42	4767.89	0.18824	0.00039318		RNF122	ENSG00000133874	51.0283	98.8962	-0.95462	0.0016251
BRI3BP	ENSG00000184992	2490.92	2185.97	0.1884	0.0043007		DLEU2	ENSG00000231607	42.3578	81.7766	-0.94906	0.0040407
DDX27	ENSG00000124228	3991.14	3502	0.18862	0.0011092		EDAR	ENSG00000135960	72.8291	140.6	-0.94901	0.00014408
TXLNA	ENSG00000084652	7870.48	6902.37	0.18936	0.00018595		AC136475.2	ENSG00000254910	49.2516	94.9937	-0.94766	0.0015911
DDX31	ENSG00000125485	2481.73	2176.1	0.1896	0.0045092		DNMT3B	ENSG00000088305	202.426	388.848	-0.94181	5.2884e-10
PATL1	ENSG00000166889	4017.43	3520.73	0.1904	0.001042		CHRNA4	ENSG00000101204	77.2352	148.194	-0.94015	0.00023659
ENTPD6	ENSG00000197586	2155.47	1888.45	0.19079	0.0046837		PROCR	ENSG00000101000	76.4005	145.878	-0.93311	0.00011351
LAMB1	ENSG00000091136	9755.15	8519.23	0.19544	6.7118e-05		ITGB1-DT	ENSG00000229656	86.3857	163.637	-0.92163	8.8682e-05
CUL9	ENSG00000112659	2282.88	1993.49	0.19555	0.0032929		NREP	ENSG00000134986	62.0085	117.129	-0.91756	0.0011613
GOSR1	ENSG00000108587	3616.4	3157.64	0.19571	0.00096374		-	Novel00739	63.6255	119.446	-0.90868	0.00081482
PRKCSH	ENSG00000130175	14020.7	12239.2	0.19604	2.1468e-05		Z95331.1	ENSG00000280383	63.7144	119.363	-0.90566	0.00075029
UTP11	ENSG00000183520	2492.2	2173.96	0.19709	0.0031439		FABP3	ENSG00000121769	46.7819	86.6252	-0.88884	0.005252
MT-ND1	ENSG00000198888	29619.5	25811.4	0.19854	5.7215e-06		AC099850.3	ENSG00000265415	208.253	384.001	-0.88277	5.8516e-09
ARHGEF17	ENSG00000110237	1951.76	1700.14	0.19912	0.0041353		-	Novel00276	85.7637	157.98	-0.8813	0.005675
STRIP1	ENSG00000143093	2071.91	1804.14	0.19964	0.004548		SDR16C5	ENSG00000170786	99.8357	183.503	-0.87818	6.8101e-05
TMEM109	ENSG00000110108	5011.68	4363.33	0.19987	0.00025621		MUC5AC	ENSG00000215182	50.6729	92.6742	-0.87095	0.0055308
LAP3	ENSG00000002549	2688.87	2340.34	0.20028	0.0024803		PLS3-AS1	ENSG00000271826	136.881	249.706	-0.86731	5.1849e-06
TRIM14	ENSG00000106785	3277.43	2850.09	0.20156	0.0010301		ARLNC1	ENSG00000260896	78.8522	141.327	-0.84181	0.00085471
RPL13	ENSG00000167526	19585.1	17030.5	0.20164	4.9138e-06		CPM	ENSG00000135678	244.623	434.284	-0.82808	1.0819e-08
SCAMP3	ENSG00000116521	5415.18	4707.47	0.20206	0.00050132		PRKCH	ENSG00000027075	73.3088	128.932	-0.81455	0.001517
SIK1B	ENSG00000275993	3671.19	3189.2	0.20305	0.00044184		AL139002.1	ENSG00000233379	91.3606	160.335	-0.81144	0.00050326
SART1	ENSG00000175467	3109.65	2701.19	0.20316	0.0007589		PTPRQ	ENSG00000139304	74.5881	130.047	-0.80201	0.0016007
FAM50A	ENSG00000071859	3468.68	3009.9	0.20467	0.0007703		C11orf45	ENSG00000174370	119.806	208.558	-0.79974	9.1385e-05
SEC61A1	ENSG00000058262	23528.3	20404.9	0.20548	3.3153e-06		PLCXD3	ENSG00000182836	61.1204	106.363	-0.79928	0.0036965
ATP6V1G1	ENSG00000136888	3692.78	3201.85	0.2058	0.00050087		AC005586.2	ENSG00000261305	238.351	413.303	-0.79411	7.1062e-08
RRP1	ENSG00000160214	2139.56	1854.74	0.2061	0.0045547		KLRG1	ENSG00000139187	172.309	298.231	-0.79143	4.0133e-06
KLHDC4	ENSG00000104731	2363.4	2045.49	0.20841	0.0019732		ERAP2	ENSG00000164308	77.9817	134.85	-0.79015	0.0014699
PIGT	ENSG00000124155	6796.84	5882	0.20856	4.9122e-05		GDF11	ENSG00000135414	345.383	596.549	-0.78844	1.5427e-10
THOC1	ENSG00000079134	2039.43	1764.68	0.20876	0.0033466		LINC02323	ENSG00000259230	136.455	234.518	-0.78128	3.977e-05
ITPRIPL2	ENSG00000205730	2483.26	2148.59	0.20884	0.0012388		NRXN3	ENSG00000021645	78.1771	133.866	-0.77597	0.0018112
ENOSF1	ENSG00000132199	2644.52	2287.6	0.20917	0.001192		NCK1-DT	ENSG00000239213	81.6062	139.697	-0.77555	0.0019141
USF2	ENSG00000105698	2403.63	2079.07	0.20927	0.0016041		AL441992.1	ENSG00000223478	110.816	188.225	-0.76429	0.00030343
DNAJA4	ENSG00000140403	3147.37	2715.85	0.21274	0.00059022		HLA-DMA	ENSG00000204257	87.5407	146.906	-0.74687	0.0014815
RABIF	ENSG00000183155	1742.34	1502.14	0.214	0.0055066		MRPS18C	ENSG00000163319	70.4659	117.603	-0.73892	0.0062392
PTPRU	ENSG00000060656	3313.43	2855.68	0.21449	0.0036596		LINC01588	ENSG00000214900	69.6309	116.189	-0.73867	0.0059541
ANKRD9	ENSG00000156381	1592.93	1372.82	0.21454	0.0055995		AC243964.2	ENSG00000266903	121.192	202.039	-0.73733	0.00032117
ZNF646	ENSG00000167395	1441.73	1240.58	0.21678	0.0054794		KIF3C	ENSG00000084731	186.683	310.888	-0.7358	1.0681e-05
NABP2	ENSG00000139579	3130.32	2693.05	0.21707	0.00044317		CTTNBP2	ENSG00000077063	74.2327	123.438	-0.73366	0.0050099
ENOPH1	ENSG00000145293	1707.01	1468.29	0.21733	0.0033693		ETV1	ENSG00000006468	136.384	226.491	-0.73179	0.00017286
SSNA1	ENSG00000176101	1942.42	1670.37	0.21768	0.0022757		TMEM92	ENSG00000167105	102.394	169.688	-0.72875	0.0010353
SFSWAP	ENSG00000061936	2186.51	1879.45	0.21832	0.0015144		NIPAL1	ENSG00000163293	80.6288	133.133	-0.7235	0.0053434
LZTFL1	ENSG00000163818	1360.16	1168.89	0.21863	0.0066645		SDCBP2-AS1	ENSG00000234684	94.0434	154.031	-0.71182	0.0022937
RAB11FIP3	ENSG00000090565	2093.55	1798.23	0.21937	0.0013404		NXNL2	ENSG00000130045	78.3014	128.026	-0.70933	0.0066871
NOSIP	ENSG00000142546	2944.54	2529.01	0.21947	0.0022189		BZW1P2	ENSG00000198406	100.351	164.07	-0.70926	0.001343
GRIPAP1	ENSG00000068400	6021.15	5166.77	0.22078	0.00078325		LINC01186	ENSG00000236751	157.74	257.475	-0.70688	8.293e-05
INPP4A	ENSG00000040933	1880.89	1613.44	0.22127	0.0026443		RNF182	ENSG00000180537	303.327	494.735	-0.70578	1.1186e-07
FAM91A1	ENSG00000176853	2670.37	2289.07	0.22228	0.00069176		LINC01693	ENSG00000227764	80.0961	130.128	-0.70013	0.0053489
PPARD	ENSG00000112033	1793.26	1536.15	0.22326	0.0026526		RGL1	ENSG00000143344	154.826	250.561	-0.69451	0.00018849
TMEM250	ENSG00000238227	3274.18	2804.33	0.22348	0.0011386		-	Novel00051	150.455	242.066	-0.68607	0.00091621
NSA2	ENSG00000164346	4032.59	3453.17	0.22378	0.00012697		INHA	ENSG00000123999	363.274	584.319	-0.6857	4.0421e-08
SENP5	ENSG00000119231	1839.77	1573.21	0.22582	0.0022336		SSR4P1	ENSG00000235374	184.96	294.931	-0.67316	7.7629e-05
SERTAD2	ENSG00000179833	1353.03	1156.88	0.22595	0.0045203		RYR2	ENSG00000198626	285.329	446.217	-0.64512	3.1475e-06
TSC1	ENSG00000165699	2215.31	1893.18	0.2267	0.0010828		SREBF2-AS1	ENSG00000184068	99.4268	155.36	-0.64391	0.0066359
SRF	ENSG00000112658	2391.93	2044.08	0.22672	0.00067089		STOX2	ENSG00000173320	230.569	356.326	-0.628	3.6687e-05
TIPIN	ENSG00000075131	1908.82	1630	0.22781	0.0016742		STARD10	ENSG00000214530	175.596	270.433	-0.62301	0.0014607
DUS1L	ENSG00000169718	3732.99	3186.36	0.22842	8.6732e-05		PLCXD2	ENSG00000240891	112.433	172.522	-0.61772	0.0040627
ANKZF1	ENSG00000163516	2405.49	2052.48	0.22896	0.00061559		AC126564.1	ENSG00000280217	134.127	205.73	-0.61715	0.0015109
PFKL	ENSG00000141959	7258.38	6190.75	0.22953	0.0014163		TENT5C	ENSG00000183508	378.288	580.032	-0.61665	4.3172e-07
SIGMAR1	ENSG00000147955	9503.1	8103.46	0.22986	0.00069273		CTSV	ENSG00000136943	220.779	336.244	-0.60691	0.00013916
TKT	ENSG00000163931	54688.6	46579	0.23156	3.0832e-08		ITGB8	ENSG00000105855	1738.84	2641.41	-0.60319	3.468e-19
STK35	ENSG00000125834	2055.86	1750.66	0.23184	0.0011822		DLGAP1-AS1	ENSG00000177337	434.967	660.303	-0.60222	1.4702e-07
SLC39A6	ENSG00000141424	5472.04	4654.97	0.23331	1.5307e-05		GBP1	ENSG00000117228	117.923	178.956	-0.60175	0.0038573
BTRC	ENSG00000166167	1485.65	1261.8	0.23561	0.0066625		ANKRD36	ENSG00000135976	240.999	365.639	-0.60139	6.1601e-05
IGHMBP2	ENSG00000132740	1430.53	1213.57	0.2373	0.00335		ZNF462	ENSG00000148143	217.688	330.195	-0.60106	0.00014201
EEF2	ENSG00000167658	107835	91459.9	0.23761	1.4866e-08		PLEKHH2	ENSG00000152527	154.613	234.516	-0.60102	0.0013172
HPS1	ENSG00000107521	1207.87	1024.22	0.23794	0.005421		TM7SF2	ENSG00000149809	283.374	428.318	-0.59598	3.3967e-05
NEURL4	ENSG00000215041	2047.97	1736.05	0.23839	0.0007029		EPHB2	ENSG00000133216	237.41	358.082	-0.59291	0.00010473
ZNF302	ENSG00000089335	1541.17	1306.2	0.23865	0.002091		AC026401.3	ENSG00000280206	136.277	205.257	-0.59089	0.0026765
FKBP10	ENSG00000141756	4346.97	3681.05	0.23989	2.0111e-05		APTR	ENSG00000214293	221.241	330.797	-0.58033	0.0001836
BRF1	ENSG00000185024	1309.39	1108.52	0.24026	0.0049901		AC124944.3	ENSG00000260261	177.533	263.607	-0.5703	0.0010855
PPP1R14B	ENSG00000173457	4506.82	3814.44	0.24064	1.3226e-05		GJB5	ENSG00000189280	224.528	333.068	-0.56892	0.00032566
VPS72	ENSG00000163159	2331.29	1971.39	0.24192	0.0003513		DYSF	ENSG00000135636	225.861	334.916	-0.56836	0.00024226
KEAP1	ENSG00000079999	3054.73	2582.27	0.24241	0.00010364		RAB42	ENSG00000188060	631.298	935.111	-0.56682	1.0769e-08
BET1L	ENSG00000177951	1734.06	1465.47	0.24279	0.0033706		RAPGEF3	ENSG00000079337	230.782	340.275	-0.56017	0.00034453
YEATS4	ENSG00000127337	1224.61	1034.91	0.24282	0.0037003		DEPDC1B	ENSG00000035499	619.571	912.337	-0.5583	1.7693e-08
PHF8	ENSG00000172943	4142.82	3500.62	0.243	2.601e-05		TMEM60	ENSG00000135211	351.3	515.676	-0.55376	1.2966e-05
PRKX	ENSG00000183943	1423	1201.6	0.24399	0.0028115		GBP3	ENSG00000117226	402.79	590.753	-0.55253	4.7059e-06
CDKN1A	ENSG00000124762	12561.4	10606.9	0.24399	1.9628e-05		MAP2K6	ENSG00000108984	3880.16	5688.58	-0.55195	1.2808e-22
FNBP4	ENSG00000109920	3588.36	3029.86	0.24408	4.3435e-05		FBXO43	ENSG00000156509	155.821	228.3	-0.55104	0.0031004
NACA	ENSG00000196531	8733.59	7369.79	0.24495	8.2992e-05		OLR1	ENSG00000173391	1075.06	1567.79	-0.54432	1.1024e-11
TP53	ENSG00000141510	6696.56	5649.45	0.24531	1.952e-06		SLC27A1	ENSG00000130304	227.921	332.002	-0.54265	0.0018796
RHBDF2	ENSG00000129667	1078.17	909.025	0.24619	0.0057046		APOBEC3C	ENSG00000244509	1947.8	2834.93	-0.54147	2.6941e-16
FAM83G	ENSG00000188522	1909.01	1608.29	0.2473	0.00064002		RARRES1	ENSG00000118849	415.422	604.619	-0.54145	4.9805e-06
RPS18	ENSG00000231500	39834	33556.2	0.24742	7.493e-08		DUBR	ENSG00000243701	322.552	469.296	-0.54097	3.987e-05
ARGLU1	ENSG00000134884	6316.92	5314.29	0.24934	1.3436e-06		FBXL2	ENSG00000153558	153.351	222.975	-0.54004	0.0049318
TIMM50	ENSG00000105197	3153.01	2652.38	0.24944	5.5828e-05		TNFSF13	ENSG00000161955	234.638	340.92	-0.539	0.00050245
LRRC47	ENSG00000130764	2046.68	1721	0.25004	0.00045049		FRMD4B	ENSG00000114541	180.34	261.373	-0.53539	0.0027492
SGSM2	ENSG00000141258	2761.96	2321.79	0.25046	0.00014174		CCDC68	ENSG00000166510	220.317	318.96	-0.53379	0.00082907
MRS2	ENSG00000124532	2248.3	1888.59	0.25153	0.00022379		GPCPD1	ENSG00000125772	1019.61	1474.04	-0.53177	1.0391e-10
CDCA7L	ENSG00000164649	1103.49	926.397	0.25237	0.0036009		ARHGAP28	ENSG00000088756	512.913	740.155	-0.52911	9.408e-07
TAF3	ENSG00000165632	1190.26	999.172	0.25248	0.0029729		MPP7	ENSG00000150054	1241.06	1789.26	-0.52779	5.3564e-12
PCBD1	ENSG00000166228	2976.7	2498.56	0.25262	6.6217e-05		FRK	ENSG00000111816	435.482	625.905	-0.52333	4.2423e-05
E2F1	ENSG00000101412	2114.58	1774.87	0.25266	0.0012657		NEXN	ENSG00000162614	228.455	328.095	-0.52221	0.00077648
CXXC1	ENSG00000154832	2952.5	2478.13	0.25269	0.00041205		MKLN1-AS	ENSG00000236753	364.91	523.739	-0.52131	3.2379e-05
TIMM10B	ENSG00000132286	1122.62	941.333	0.2541	0.0035189		RNFT2	ENSG00000135119	248.177	355.897	-0.52009	0.0005494
ABT1	ENSG00000146109	1893.56	1587.64	0.25422	0.00083369		ADD3	ENSG00000148700	804.531	1152	-0.51792	8.9119e-09
COX11	ENSG00000166260	1473.12	1234.41	0.25505	0.0010215		FAM214B	ENSG00000005238	445.787	637.604	-0.51631	1.1593e-05
DGKZ	ENSG00000149091	2154.91	1805.56	0.25518	0.00018951		GPR37	ENSG00000170775	635.615	908.211	-0.51487	2.2397e-07
CRCP	ENSG00000241258	1342.6	1124.88	0.25527	0.0017091		SOX15	ENSG00000129194	278.808	398.238	-0.51436	0.00044686
PRPF3	ENSG00000117360	3059.19	2561.43	0.2562	5.0719e-05		LINC01963	ENSG00000260804	156.621	223.191	-0.511	0.0061239
AP5B1	ENSG00000254470	1286.71	1077.12	0.2565	0.0016571		RAB26	ENSG00000167964	505.201	719.424	-0.50998	4.9521e-06
SF1	ENSG00000168066	15160.6	12679.7	0.25781	1.1273e-08		SLC25A35	ENSG00000125434	495.856	705.01	-0.50772	5.3899e-06
ERCC4	ENSG00000175595	1313.94	1098.67	0.25814	0.0021772		DLG3	ENSG00000082458	222.591	316.467	-0.50766	0.0014598
DDRGK1	ENSG00000198171	2088.75	1745.49	0.25901	0.0016146		-	Novel00782	233.625	331.953	-0.50678	0.0011617
CST3	ENSG00000101439	2564.1	2142.27	0.25931	7.6429e-05		CEP44	ENSG00000164118	582.65	819.402	-0.49194	2.3433e-06
MED23	ENSG00000112282	1553.88	1298.13	0.25944	0.0010135		2020-09-03	ENSG00000100167	369.618	519.021	-0.48976	0.00012847
UTP14A	ENSG00000156697	2969.15	2480.34	0.25951	2.8547e-05		HIST1H2AG	ENSG00000196787	620.867	871.65	-0.48946	0.0037937
SPATA20	ENSG00000006282	1724.02	1440.01	0.2597	0.00058553		BMP2	ENSG00000125845	1932.98	2713.53	-0.48934	1.0914e-13
PHLDA3	ENSG00000174307	3008.52	2512.67	0.25983	2.5474e-05		DOCK4	ENSG00000128512	721.965	1011.91	-0.48708	3.5831e-07
RECQL5	ENSG00000108469	1288.15	1075.58	0.26018	0.0017717		BTG3	ENSG00000154640	972.061	1360.68	-0.48521	7.6538e-09
VAMP2	ENSG00000220205	1400.92	1168.39	0.26185	0.0016113		ABCA5	ENSG00000154265	1220.29	1704.57	-0.48218	5.4349e-10
RABGGTB	ENSG00000137955	3222.12	2685.03	0.26307	1.6721e-05		FRRS1	ENSG00000156869	284.245	396.744	-0.48108	0.00061488
GAA	ENSG00000171298	3362.66	2801.7	0.2633	0.0017685		DOCK11	ENSG00000147251	789.5	1101.67	-0.48069	1.3309e-07
CHMP1B	ENSG00000255112	2467.09	2055.22	0.26352	7.5849e-05		LRRC20	ENSG00000172731	280.283	390.995	-0.48027	0.00068539
KIAA0753	ENSG00000198920	2011.53	1675.6	0.26361	0.00019962		HID1	ENSG00000167861	460.196	641.598	-0.47942	3.2519e-05
ING5	ENSG00000168395	1051.48	875.772	0.2638	0.0029138		MAST4	ENSG00000069020	232.186	322.773	-0.47524	0.0027667
CEP164	ENSG00000110274	2405.26	1999.24	0.26674	9.4006e-05		PPP2R2B	ENSG00000156475	232.15	322.647	-0.47489	0.0023245
LAGE3	ENSG00000196976	907.476	754.186	0.26694	0.0060381		E2F8	ENSG00000129173	462.275	641.686	-0.47311	3.4618e-05
PEPD	ENSG00000124299	2849.38	2365.8	0.26832	2.011e-05		AL109615.3	ENSG00000237686	415.742	577.073	-0.47307	6.7477e-05
ZNF3	ENSG00000166526	1161.71	964.163	0.2689	0.0020776		ABRACL	ENSG00000146386	191.889	266.096	-0.47167	0.0056506
FBXO31	ENSG00000103264	1422.81	1180.22	0.26968	0.00090234		CNGB1	ENSG00000070729	303.913	420.764	-0.46935	0.0008312
EPHX1	ENSG00000143819	10948.3	9070.33	0.27148	1.4352e-08		NDUFB3	ENSG00000119013	988.602	1363.3	-0.46365	3.9623e-08
MRPS18A	ENSG00000096080	1129.94	936.098	0.27152	0.0019288		PDGFRB	ENSG00000113721	379.657	523.479	-0.46344	0.00021424
C15orf39	ENSG00000167173	3107.01	2572.91	0.27212	8.7608e-06		TMEM37	ENSG00000171227	362.084	498.685	-0.4618	0.00039185
SNHG16	ENSG00000163597	1874.76	1552.09	0.27249	0.00020244		GLB1L	ENSG00000163521	271.683	372.587	-0.45565	0.0019186
IRGQ	ENSG00000167378	1291.22	1068.76	0.2728	0.00086618		HES2	ENSG00000069812	239.542	328.27	-0.45461	0.003219
ELMO2	ENSG00000062598	1623.86	1343.78	0.27314	0.00036973		IGFBP6	ENSG00000167779	315.036	431.622	-0.45426	0.001194
KMT2B	ENSG00000272333	2525.37	2089.58	0.27328	0.00011575		GGT5	ENSG00000099998	253.027	346.24	-0.45248	0.0035193
SLC22A15	ENSG00000163393	1116.53	923.788	0.27339	0.0021749		STK17B	ENSG00000081320	363.985	497.828	-0.45177	0.00045613
EIF3G	ENSG00000130811	2790.87	2308.33	0.27387	1.5549e-05		DGKH	ENSG00000102780	576.574	783.836	-0.44305	1.9853e-05
MRPL3	ENSG00000114686	7993.8	6608.33	0.2746	0.0027843		OLMALINC	ENSG00000235823	452.433	614.098	-0.44077	0.00011207
ZBED4	ENSG00000100426	1882.13	1554.96	0.27549	0.00017035		FAM111A	ENSG00000166801	2039.44	2766.35	-0.43981	1.5618e-11
CXorf40B	ENSG00000197021	1147.52	947.803	0.27585	0.006043		DZIP3	ENSG00000198919	821.765	1114.59	-0.43971	1.1945e-06
FAM149B1	ENSG00000138286	875.37	722.651	0.27659	0.0048756		C18orf54	ENSG00000166845	538.001	728.531	-0.43738	3.5639e-05
ZBTB40	ENSG00000184677	2646.26	2183.65	0.27721	2.5048e-05		SCARA3	ENSG00000168077	949.532	1285.34	-0.43686	2.1223e-06
ASPHD1	ENSG00000174939	1618.53	1334.37	0.27852	0.0011878		SRBD1	ENSG00000068784	777.346	1051.69	-0.43608	2.88e-06
KRBA1	ENSG00000133619	788.345	649.831	0.27876	0.0064701		SREBF1	ENSG00000072310	6830.7	9239.94	-0.43585	0.0011582
-	Novel00150	10310.5	8497.39	0.27902	5.1108e-09		BORA	ENSG00000136122	470.502	636.416	-0.43577	0.00012472
AGAP3	ENSG00000133612	2669.53	2199.59	0.27936	0.00026958		DYNC2H1	ENSG00000187240	417.91	564.589	-0.43401	0.00030459
PQBP1	ENSG00000102103	3027.64	2494.39	0.2795	1.2393e-05		NLK	ENSG00000087095	1144.96	1545.04	-0.43235	7.5007e-08
MPP3	ENSG00000161647	901.701	742.812	0.27965	0.0032974		EXOC3-AS1	ENSG00000221990	320.26	431.669	-0.43068	0.0013406
ZNF37BP	ENSG00000234420	928.211	764.052	0.28078	0.0034144		ESCO2	ENSG00000171320	1284.82	1730.67	-0.42976	1.3905e-08
NCKAP5L	ENSG00000167566	1983.28	1632.3	0.28098	7.2514e-05		CSRP2	ENSG00000175183	317.559	426.046	-0.42398	0.002155
VPS41	ENSG00000006715	2562.91	2108.94	0.28126	1.6624e-05		TMTC2	ENSG00000179104	262.515	351.221	-0.41998	0.0057665
TNK2	ENSG00000061938	1894.64	1558.56	0.28171	9.3193e-05		RDH11	ENSG00000072042	2468.73	3301.31	-0.41927	1.3244e-11
GPAA1	ENSG00000197858	6062.08	4984.6	0.28233	0.0043435		AP002360.1	ENSG00000255135	279.98	374.302	-0.41888	0.0063383
MRC2	ENSG00000011028	2924.59	2403.64	0.28301	0.0023991		OSR2	ENSG00000164920	308.249	411.669	-0.41739	0.0030791
SRM	ENSG00000116649	4580.75	3763.12	0.28365	0.0031672		MBOAT1	ENSG00000172197	262.497	350.532	-0.41724	0.0062103
VTI1B	ENSG00000100568	840.261	690.249	0.28372	0.0035844		PLLP	ENSG00000102934	312.033	416.09	-0.4152	0.0023076
RBMX2	ENSG00000134597	1404.66	1153.89	0.28372	0.00051983		PRKCD	ENSG00000163932	522.241	695.919	-0.4142	0.00011828
SAMD1	ENSG00000141858	2763.88	2268.97	0.28466	0.0031421		SPON2	ENSG00000159674	322.551	429.431	-0.4129	0.0030477
CREBZF	ENSG00000137504	3804.68	3122.91	0.28489	8.7095e-07		IRF2	ENSG00000168310	455.045	605.432	-0.41196	0.0049237
CYHR1	ENSG00000187954	1321.51	1084.55	0.28509	0.0011302		GATA2-AS1	ENSG00000244300	586.719	780.132	-0.41105	0.00034499
LENG8	ENSG00000167615	3858.89	3163.53	0.28665	0.00015629		DIAPH3	ENSG00000139734	2812.39	3718.58	-0.40296	1.3272e-11
P4HTM	ENSG00000178467	1388.92	1137.66	0.28789	0.00042789		FBXL5	ENSG00000118564	1703.3	2250.66	-0.40202	8.0251e-09
ADCK2	ENSG00000133597	788.434	645.501	0.28857	0.0051914		CASP6	ENSG00000138794	386.977	510.225	-0.39889	0.0015496
TMEM14B	ENSG00000137210	2306.53	1887.14	0.28952	2.6098e-05		MAN1A1	ENSG00000111885	308.924	407.257	-0.39869	0.0044871
FAM193A	ENSG00000125386	1277.36	1044	0.29104	0.00059982		DRAM1	ENSG00000136048	2254.18	2969.29	-0.39751	3.9296e-10
PLEKHM2	ENSG00000116786	2692.83	2200.67	0.29118	5.9498e-06		NSUN6	ENSG00000241058	371.981	489.154	-0.39506	0.0023726
GOSR2	ENSG00000108433	1062.68	868.317	0.29141	0.0014634		TUBD1	ENSG00000108423	448.843	590.156	-0.39489	0.0007837
LTB4R	ENSG00000213903	818.887	668.761	0.29217	0.0040132		SRGAP2	ENSG00000266028	1305.91	1714.49	-0.39272	2.7102e-07
PER1	ENSG00000179094	3445.92	2812.87	0.29285	1.0851e-06		LYPD6	ENSG00000187123	298.565	391.939	-0.39258	0.005448
THYN1	ENSG00000151500	1356.18	1106.77	0.29318	0.00036921		GLCE	ENSG00000138604	1782.4	2337.89	-0.39138	9.2226e-09
COQ4	ENSG00000167113	1417.95	1155.72	0.29501	0.00025694		DCP2	ENSG00000172795	595.941	781.603	-0.39127	0.00013194
CHCHD6	ENSG00000159685	877.449	714.834	0.29571	0.002131		LOX	ENSG00000113083	1969.44	2581.93	-0.39067	3.2044e-07
MRPS2	ENSG00000122140	1276.42	1038.81	0.29717	0.00055172		PTBP2	ENSG00000117569	614.987	805.284	-0.38894	0.00018685
E2F4	ENSG00000205250	2857	2324.97	0.29729	3.5504e-06		CEP76	ENSG00000101624	349.665	457.621	-0.38818	0.0033526
GOLGA8A	ENSG00000175265	3443.31	2802.04	0.29732	1.306e-06		HERC1	ENSG00000103657	3526.3	4609.23	-0.38637	6.9999e-12
AUP1	ENSG00000115307	3440.47	2799.6	0.29739	1.1559e-06		HOXA10	ENSG00000253293	472.793	617.75	-0.38581	0.00092436
COMMD10	ENSG00000145781	668.911	544.078	0.298	0.0065402		HRH1	ENSG00000196639	426.296	556.908	-0.38558	0.0013513
OTUD3	ENSG00000169914	767.148	623.791	0.29844	0.0038129		GSEC	ENSG00000280832	670.884	875.693	-0.38436	9.8178e-05
LZIC	ENSG00000162441	1692.82	1376.14	0.2988	6.5475e-05		FRYL	ENSG00000075539	1344.33	1754.22	-0.38395	3.7116e-07
SIN3B	ENSG00000127511	4982.54	4049.44	0.29916	1.9117e-07		TENM3	ENSG00000218336	718.696	937.31	-0.38314	0.00030686
POLR3E	ENSG00000058600	3528.75	2867.34	0.29945	4.9846e-07		GRAMD2B	ENSG00000155324	559.659	729.082	-0.38153	0.00039139
SKI	ENSG00000157933	1687.1	1370.64	0.29969	5.963e-05		CPT2	ENSG00000157184	471.372	613.968	-0.3813	0.0011088
C17orf75	ENSG00000108666	1092.1	886.938	0.3002	0.00087223		CENPQ	ENSG00000031691	1020.03	1328.18	-0.38083	3.7818e-05
VPS28	ENSG00000160948	1679.12	1363.46	0.30043	0.00017045		PANK2	ENSG00000125779	846.64	1102.35	-0.38077	2.1682e-05
INPP5E	ENSG00000148384	755.209	612.6	0.30193	0.0045782		NXPE3	ENSG00000144815	335.362	436.644	-0.38074	0.0042027
MAN2B2	ENSG00000013288	1515.62	1229	0.30242	0.00012549		SQOR	ENSG00000137767	594.43	773.745	-0.38035	0.00026594
RPL10	ENSG00000147403	21573.1	17487.9	0.30288	1.2036e-11		FANCM	ENSG00000187790	762.369	991.664	-0.37936	4.6167e-05
GGCT	ENSG00000006625	710.861	575.104	0.30574	0.0050708		DEPDC7	ENSG00000121690	561.578	730.246	-0.3789	0.00037241
EZH1	ENSG00000108799	1367.37	1105.86	0.30623	0.00018245		MRPL33	ENSG00000243147	1322.06	1719.04	-0.37881	6.6929e-07
CRAMP1	ENSG00000007545	693.093	559.527	0.30884	0.0041497		SUGT1	ENSG00000165416	1427.02	1855.08	-0.37848	2.791e-07
PRCC	ENSG00000143294	5345.8	4310.76	0.31046	3.4473e-05		TGFBR3	ENSG00000069702	1896.03	2462.88	-0.37737	1.5696e-08
SERPINH1	ENSG00000149257	17039.3	13732.8	0.31124	9.5755e-05		DENND4A	ENSG00000174485	1693.39	2196.87	-0.37554	7.028e-08
SMAD7	ENSG00000101665	698.317	562.701	0.31151	0.0044866		TLCD1	ENSG00000160606	601.679	778.557	-0.37181	0.00029112
LHPP	ENSG00000107902	756.737	609.681	0.31174	0.003497		BOD1L1	ENSG00000038219	3404.85	4403.91	-0.3712	3.0206e-06
RIN1	ENSG00000174791	625.807	504.168	0.31181	0.0050346		RRAS	ENSG00000126458	679.039	877.795	-0.37039	0.00018888
TRMT1	ENSG00000104907	4357.38	3509.86	0.31205	3.8536e-08		CEP295	ENSG00000166004	1334.54	1724.27	-0.36964	7.7219e-07
AKR1C2	ENSG00000151632	26610.1	21429.8	0.31236	9.6946e-13		TC2N	ENSG00000165929	1427.07	1843.28	-0.36922	6.1413e-07
ITPA	ENSG00000125877	2309.05	1858.89	0.31286	4.8673e-06		PDE3A	ENSG00000172572	8315.48	10730.2	-0.3678	1.1148e-14
NDUFAF6	ENSG00000156170	797.46	641.818	0.31325	0.0026616		RPA3	ENSG00000106399	1421.51	1832.43	-0.36633	7.5222e-07
GIGYF1	ENSG00000146830	3422.45	2754.04	0.31348	4.6551e-05		SPTSSA	ENSG00000165389	6083.9	7842.17	-0.36626	3.0597e-13
PPP1R3C	ENSG00000119938	1593.48	1280.89	0.31504	6.3768e-05		RAB8A	ENSG00000167461	944.308	1216.43	-0.36532	0.00019075
CBFA2T2	ENSG00000078699	844.081	678.281	0.3155	0.0014326		DAAM1	ENSG00000100592	1262.03	1623.19	-0.36309	0.00010592
DCAKD	ENSG00000172992	1336.54	1073.83	0.31575	0.00020279		COX17	ENSG00000138495	539.386	693.429	-0.36243	0.00091454
NAAA	ENSG00000138744	677.565	542.529	0.32066	0.0037082		ACSL3	ENSG00000123983	6337.53	8144.17	-0.36185	7.931e-13
PPP1R3E	ENSG00000235194	715.907	572.646	0.32213	0.0047177		REPS2	ENSG00000169891	440.226	565.401	-0.36103	0.0021433
MT-TP	ENSG00000210196	797.638	637.954	0.32228	0.0044087		TBC1D8B	ENSG00000133138	522.241	670.268	-0.36002	0.0010854
FBXO41	ENSG00000163013	1748.11	1397.93	0.32251	1.6323e-05		SPATA5	ENSG00000145375	602.034	771.991	-0.35874	0.00072525
ENGASE	ENSG00000167280	1738	1388.27	0.32414	1.5298e-05		SLC41A2	ENSG00000136052	665.66	853.291	-0.35825	0.00029038
CLBA1	ENSG00000140104	731.631	582.948	0.32775	0.0018949		CNTRL	ENSG00000119397	542.229	694.288	-0.35663	0.0010481
MNT	ENSG00000070444	1532	1219.3	0.32936	0.0045219		DMXL2	ENSG00000104093	2971.9	3803.39	-0.3559	1.5793e-09
ADGRG1	ENSG00000205336	939.724	747.748	0.32969	0.00069091		RAB32	ENSG00000118508	530.787	678.371	-0.35394	0.0011968
BRMS1	ENSG00000174744	2023.38	1609.23	0.3304	4.3382e-06		DSEL	ENSG00000171451	969.058	1237.9	-0.35323	3.5067e-05
OSTM1	ENSG00000081087	1040.75	827.675	0.33049	0.0002629		TRNAU1AP	ENSG00000180098	1122.75	1433.37	-0.35238	9.6499e-05
NCOA5	ENSG00000124160	2549.43	2027.22	0.33067	6.5064e-07		SLITRK5	ENSG00000165300	601.235	766.499	-0.35036	0.00085834
POLE4	ENSG00000115350	930.769	739.17	0.33252	0.00052699		EXOSC7	ENSG00000075914	791.668	1009.22	-0.35027	0.0020407
NMI	ENSG00000123609	663.866	527.176	0.33261	0.0031372		IFI44	ENSG00000137965	572.078	729.045	-0.3498	0.0011842
RNH1	ENSG00000023191	9044.75	7170.71	0.33496	0.0062117		CD83	ENSG00000112149	739.715	942.444	-0.34944	0.00030393
NVL	ENSG00000143748	2168.37	1719.02	0.33502	2.1613e-06		KREMEN1	ENSG00000183762	492.871	627.867	-0.34925	0.0028054
TBCC	ENSG00000124659	932.688	739.335	0.33517	0.00050051		DAPK1	ENSG00000196730	4903.5	6244.69	-0.34882	2.1712e-11
SNHG6	ENSG00000245910	1447.18	1147.03	0.33535	3.5659e-05		DIXDC1	ENSG00000150764	1072.87	1363.69	-0.34603	2.8024e-05
LTO1	ENSG00000149716	592.529	469.552	0.3356	0.0041931		TRIM32	ENSG00000119401	1098.53	1393.81	-0.34346	2.9722e-05
PMVK	ENSG00000163344	1910.97	1513.85	0.33608	0.001034		CHST11	ENSG00000171310	695.439	882.289	-0.34333	0.00048901
BEND3	ENSG00000178409	604.024	477.486	0.33915	0.0028136		ACSL4	ENSG00000068366	4629.79	5867.62	-0.34183	9.966e-11
SPINDOC	ENSG00000168005	1213.33	958.882	0.33954	7.6336e-05		RASSF8	ENSG00000123094	2604.1	3299.19	-0.34133	2.0781e-08
PACS2	ENSG00000179364	1315.7	1039.32	0.3402	0.00014879		NIPBL-DT	ENSG00000285967	1348.43	1707.83	-0.34088	8.8589e-06
MOCS3	ENSG00000124217	521.299	411.76	0.34031	0.0056778		BAMBI	ENSG00000095739	626.483	792.331	-0.33883	0.00085144
USE1	ENSG00000053501	1292.55	1020.67	0.3407	5.3927e-05		MARCKS	ENSG00000277443	2183.34	2761.19	-0.33875	2.2477e-07
STX10	ENSG00000104915	2977.41	2349.67	0.3416	6.1895e-07		ZNF641	ENSG00000167528	1270.22	1605.28	-0.33775	1.3902e-05
PIM1	ENSG00000137193	3213.36	2532.3	0.34364	3.2095e-08		H1F0	ENSG00000189060	9338.19	11791.3	-0.33651	0.0012792
SH3GLB2	ENSG00000148341	3682.55	2901.8	0.34376	2.0005e-06		EEFSEC	ENSG00000132394	1071.81	1352.57	-0.33565	0.00010333
NPRL3	ENSG00000103148	3758.27	2960.98	0.344	4.3215e-08		HIF1A	ENSG00000100644	21436	27038.6	-0.33499	8.9783e-15
TESK1	ENSG00000107140	1074.88	844.705	0.34766	9.0722e-05		TRAPPC4	ENSG00000196655	830.88	1047.91	-0.3348	0.0002718
PRICKLE3	ENSG00000012211	830.685	652.537	0.34824	0.00045016		C12orf4	ENSG00000047621	1005.7	1266.99	-0.33321	0.0057039
GOLGA8B	ENSG00000215252	1931.47	1516.81	0.34866	1.6172e-06		ATAD2	ENSG00000156802	6546.66	8244.89	-0.33274	2.5579e-11
MRNIP	ENSG00000161010	1257.83	987.621	0.34891	4.4227e-05		BIRC6	ENSG00000115760	4666.34	5873.54	-0.33194	2.9362e-10
RPS6KA4	ENSG00000162302	1685.5	1323.22	0.34912	0.0005099		FPGT	ENSG00000254685	604.185	760.237	-0.33146	0.0013204
AKIRIN2	ENSG00000135334	905.682	710.978	0.3492	0.00038603		STRN3	ENSG00000196792	827.895	1041.44	-0.33105	0.00027735
MAPK12	ENSG00000188130	1048.66	822.998	0.34958	0.00011415		NUDT15	ENSG00000136159	1197.94	1505.79	-0.32996	4.7212e-05
IKBKG	ENSG00000269335	1020.51	799.752	0.35167	0.00018623		HDAC5	ENSG00000108840	467.943	588.099	-0.32973	0.0049066
TSR3	ENSG00000007520	1316.87	1030.61	0.35362	0.00013762		MINDY3	ENSG00000148481	873.664	1097.59	-0.32919	0.00030571
CBWD5	ENSG00000147996	673.798	527.206	0.35395	0.0064285		PTPN6	ENSG00000111679	609.781	765.806	-0.32869	0.0015248
SOCS3	ENSG00000184557	1710.75	1338.37	0.35414	2.7938e-06		PSMG1	ENSG00000183527	2474.32	3106.28	-0.32815	1.3692e-07
RAB12	ENSG00000206418	520.926	407.253	0.35515	0.0038821		TFB1M	ENSG00000029639	493.369	618.857	-0.32694	0.0038809
TBC1D24	ENSG00000162065	968.295	756.752	0.35563	0.00018448		RAB8B	ENSG00000166128	2363.15	2963.29	-0.32649	1.7144e-07
MAP3K11	ENSG00000173327	2533.83	1979.22	0.35638	6.7294e-06		PRMT9	ENSG00000164169	434.736	545.066	-0.32629	0.0062187
MAD1L1	ENSG00000002822	1603.38	1250.45	0.35866	0.0001205		CSGALNACT1	ENSG00000147408	1728.96	2167.4	-0.32607	0.00016469
CBWD1	ENSG00000172785	1324.5	1032.78	0.35892	8.3905e-05		BRCA2	ENSG00000139618	779.39	976.906	-0.32588	0.00050747
TOP1MT	ENSG00000184428	849.074	660.435	0.36247	0.00022937		MOB4	ENSG00000115540	629.219	787.525	-0.32376	0.0016545
PPP6R1	ENSG00000105063	3669.1	2852.47	0.36321	9.5617e-10		BBS10	ENSG00000179941	788.54	985.949	-0.32233	0.00068717
SECTM1	ENSG00000141574	885.729	688.023	0.36441	0.00023179		GREB1L	ENSG00000141449	1094.07	1367.81	-0.32216	0.00011269
PAQR4	ENSG00000162073	977.018	757.867	0.36644	8.35e-05		FGD6	ENSG00000180263	1558.14	1947.75	-0.32198	9.194e-06
TANGO2	ENSG00000183597	486.244	376.789	0.36792	0.0048579		TRIM69	ENSG00000185880	755.848	944.338	-0.32121	0.00081032
ACD	ENSG00000102977	1710.92	1325.66	0.36807	0.00016746		WDR41	ENSG00000164253	2867.82	3578.09	-0.31923	0.00031531
BANP	ENSG00000172530	955.999	740.362	0.36878	7.8331e-05		RTN4IP1	ENSG00000130347	503.887	628.512	-0.31884	0.0046667
SLC25A37	ENSG00000147454	1922.87	1487.68	0.3702	3.2756e-07		PLEKHA2	ENSG00000169499	1257.51	1568.31	-0.31863	4.3149e-05
SPSB1	ENSG00000171621	757.02	585.084	0.37169	0.0066728		BRIP1	ENSG00000136492	1091.78	1360.6	-0.31756	0.00010751
TFEB	ENSG00000112561	778.075	600.063	0.37479	0.001139		HIP1	ENSG00000127946	1392.46	1733.45	-0.31601	3.0353e-05
IER5	ENSG00000162783	2424.06	1869.41	0.37484	3.7065e-08		LRR1	ENSG00000165501	608.911	757.915	-0.31581	0.0024804
SLC25A22	ENSG00000177542	1408.57	1085.49	0.37589	0.0049022		TXNDC9	ENSG00000115514	855.417	1064.52	-0.3155	0.00044576
SLC25A51	ENSG00000122696	497.011	383.011	0.37589	0.0025871		MARCKSL1	ENSG00000175130	1929.59	2397.48	-0.31322	3.5209e-06
LAMC3	ENSG00000050555	1432.06	1103.34	0.37622	2.651e-06		MBOAT2	ENSG00000143797	547.133	679.274	-0.3121	0.0042433
TSC2	ENSG00000103197	5584.12	4300.13	0.37695	1.9419e-12		PPM1H	ENSG00000111110	1092.44	1356.23	-0.31205	0.0001351
SLC16A5	ENSG00000170190	1112.03	856.291	0.37703	2.128e-05		TDRKH	ENSG00000182134	736.055	913.615	-0.31177	0.0014088
XRRA1	ENSG00000166435	564.847	434.495	0.37852	0.0014203		GMDS	ENSG00000112699	1444.09	1792.27	-0.31162	2.0614e-05
MARS2	ENSG00000247626	724.275	556.78	0.37943	0.00041026		E2F7	ENSG00000165891	1708.81	2120.44	-0.31137	7.9392e-06
ZNF202	ENSG00000166261	753.467	578.618	0.38093	0.00036583		CAMK1D	ENSG00000183049	718.838	890.788	-0.30941	0.00148
USP20	ENSG00000136878	1595.26	1224.97	0.38105	4.6581e-05		BCKDHB	ENSG00000083123	673.815	834.809	-0.30909	0.00207
ZNF839	ENSG00000022976	430.934	330.885	0.38114	0.0060804		LPIN2	ENSG00000101577	2078.66	2572.33	-0.30743	3.7437e-06
KIFC2	ENSG00000167702	604.735	463.967	0.38228	0.00081652		TBC1D1	ENSG00000065882	503.265	622.593	-0.30697	0.0066781
ZNF500	ENSG00000103199	492.551	377.692	0.38306	0.0025465		RIMKLB	ENSG00000166532	2734.85	3381.95	-0.30639	4.5962e-07
C2CD2L	ENSG00000172375	999.512	766.157	0.38358	4.8276e-05		MLLT3	ENSG00000171843	1738.43	2147.08	-0.3046	3.5805e-05
HR	ENSG00000168453	1850.26	1418.13	0.38373	1.724e-07		SLC16A6	ENSG00000108932	1937.46	2392.25	-0.3042	6.262e-06
TPBG	ENSG00000146242	1726.36	1323.01	0.38391	0.0020389		SLC37A4	ENSG00000137700	955.431	1178.57	-0.30281	0.0037356
CRTC1	ENSG00000105662	1012.29	775.334	0.38473	2.8018e-05		TMEM41B	ENSG00000166471	859.895	1060.61	-0.30267	0.00085502
CYP39A1	ENSG00000146233	487.914	373.446	0.38573	0.0033359		SAMD8	ENSG00000156671	1486.16	1832.68	-0.30236	4.7097e-05
CCDC112	ENSG00000164221	528.175	403.304	0.38915	0.0018932		MACF1	ENSG00000127603	8418.09	10379.1	-0.30212	1.6048e-07
WDR73	ENSG00000177082	443.886	338.393	0.39149	0.0037296		NDC80	ENSG00000080986	2006.2	2471.59	-0.30098	5.2728e-06
RNF166	ENSG00000158717	441.079	336.112	0.39209	0.0028817		OBSL1	ENSG00000124006	3624.13	4460.77	-0.29966	1.6546e-07
NLRP1	ENSG00000091592	670.066	510.311	0.39293	0.00043125		REEP3	ENSG00000165476	1695.39	2085.76	-0.29895	0.0065714
DUSP1	ENSG00000120129	14109.9	10744	0.39318	1.2022e-17		ST7	ENSG00000004866	1253.14	1541.65	-0.29893	0.0001163
AC027307.2	ENSG00000267317	540.861	411.455	0.39452	0.0012294		ATP5MG	ENSG00000167283	546.866	672.753	-0.29889	0.0063615
SHANK3	ENSG00000251322	447.795	340.403	0.39559	0.0025639		ANXA8	ENSG00000265190	1983.09	2439.54	-0.29886	6.766e-06
TMEM38B	ENSG00000095209	1269.95	963.901	0.39782	2.5046e-06		ZNF407	ENSG00000215421	651.019	800.736	-0.29863	0.0040042
VPS37C	ENSG00000167987	818.478	620.959	0.39845	8.4851e-05		RAD54L	ENSG00000085999	986.595	1213.44	-0.29857	0.00036573
KCNC4	ENSG00000116396	605.002	458.991	0.39847	0.00062677		PCID2	ENSG00000126226	2047.83	2516.5	-0.29732	8.7738e-06
CPNE7	ENSG00000178773	3203	2429.85	0.39856	4.4744e-06		DDIAS	ENSG00000165490	1018.74	1251.76	-0.29718	0.00041089
TMEM134	ENSG00000172663	465.153	352.633	0.39954	0.0018881		CRBN	ENSG00000113851	751.94	923.706	-0.29682	0.0015203
SERPINI1	ENSG00000163536	373.757	283.172	0.40042	0.0053871		MAGI3	ENSG00000081026	900.867	1105.71	-0.29559	0.00084813
DHRS7	ENSG00000100612	911.261	688.289	0.40485	0.00022868		ICK	ENSG00000112144	688.172	844.292	-0.29497	0.0035447
PRAG1	ENSG00000275342	351.85	265.709	0.40511	0.005876		AC245041.2	ENSG00000276850	1124.72	1379.46	-0.29454	0.0063215
FKRP	ENSG00000181027	613.05	462.724	0.40585	0.00036044		PSRC1	ENSG00000134222	755.137	925.89	-0.2941	0.0019973
PEMT	ENSG00000133027	909.874	686.515	0.40637	0.00026941		ADAMTSL5	ENSG00000185761	1075.75	1317.56	-0.29253	0.00062521
LRRC27	ENSG00000148814	622.84	469.807	0.40679	0.00039661		ACTR6	ENSG00000075089	969.449	1186.5	-0.29148	0.00082768
ZNF791	ENSG00000173875	744.406	561.238	0.40748	0.00012893		SSH2	ENSG00000141298	1444.82	1767.59	-0.2909	7.4045e-05
RRS1	ENSG00000179041	931.177	701.871	0.40785	0.0056102		PRRG1	ENSG00000130962	948.181	1158.78	-0.28937	0.0009219
TICAM1	ENSG00000127666	955.661	719.808	0.40889	1.4773e-05		CKAP2	ENSG00000136108	3160.26	3861.45	-0.2891	6.6729e-07
GPR153	ENSG00000158292	509.27	383.353	0.40976	0.00091314		IMPA1	ENSG00000133731	992.583	1212.75	-0.28903	0.0005449
NEBL	ENSG00000078114	364.145	273.864	0.41105	0.0044277		CAP2	ENSG00000112186	1999.75	2443.21	-0.28896	1.3838e-05
EOGT	ENSG00000163378	989.97	743.371	0.4133	1.1979e-05		SORL1	ENSG00000137642	1668.48	2037.29	-0.28812	5.7206e-05
KLHL26	ENSG00000167487	792.005	594.224	0.4145	0.00061291		TMBIM1	ENSG00000135926	1995.81	2435.15	-0.28704	1.6563e-05
SH3YL1	ENSG00000035115	378.288	283.728	0.41498	0.0042728		OPN3	ENSG00000054277	655.036	799.019	-0.28666	0.0038848
FAM86DP	ENSG00000244026	721.344	540.389	0.41669	0.00013253		LMBRD1	ENSG00000168216	899.054	1096.22	-0.28606	0.0014297
KLHL21	ENSG00000162413	1534.21	1148.73	0.41746	1.6362e-07		TBL1XR1	ENSG00000177565	3157.66	3848.54	-0.28546	1.2696e-06
STX8	ENSG00000170310	707.254	528.799	0.41951	0.00012156		RB1	ENSG00000139687	4210.99	5132.1	-0.28539	1.5009e-07
EGR1	ENSG00000120738	2231.46	1667.37	0.42041	2.1252e-09		FAT1	ENSG00000083857	3158.8	3848.1	-0.28477	8.7642e-07
SRR	ENSG00000167720	616.462	460.543	0.42068	0.00038503		ATP7A	ENSG00000165240	1199.27	1460.36	-0.28416	0.00032643
ALKBH4	ENSG00000160993	497.011	370.738	0.42288	0.00073372		PDS5B	ENSG00000083642	2371.59	2887.51	-0.28397	7.362e-06
FBRS	ENSG00000156860	3929.92	2929.62	0.42379	0.0036006		WNT5A	ENSG00000114251	8634.13	10511.7	-0.28387	2.9345e-09
C12orf76	ENSG00000174456	329.179	245.332	0.42414	0.0059463		ALDH7A1	ENSG00000164904	4894.17	5958.16	-0.2838	5.6444e-08
FAM174A	ENSG00000174132	520.002	387.174	0.42554	0.00062626		RASA2	ENSG00000155903	803.856	978.319	-0.28337	0.0023211
FOSB	ENSG00000125740	505.273	374.599	0.43171	0.0066312		SOCS5	ENSG00000171150	842.945	1025.69	-0.28308	0.0016851
MAPKAP1	ENSG00000119487	4343.06	3218.33	0.4324	3.7515e-14		TCEAL9	ENSG00000185222	2375.71	2890.1	-0.28276	0.00079974
ZNF776	ENSG00000152443	482.086	357.057	0.43314	0.00095924		BLM	ENSG00000197299	1308.45	1590.31	-0.28145	0.00027813
ZDHHC8	ENSG00000099904	1171.61	867.697	0.43323	0.00028079		RSRC2	ENSG00000111011	2711.89	3295.1	-0.28102	4.6133e-06
HGS	ENSG00000185359	3992.34	2954.66	0.43424	0.00065242		MAPKBP1	ENSG00000137802	621.366	754.869	-0.28078	0.0060939
SBF1	ENSG00000100241	7269.19	5378.5	0.43459	2.2564e-06		TMA16	ENSG00000198498	1103.59	1340.35	-0.2804	0.00065569
DHX34	ENSG00000134815	3208.53	2367.52	0.43853	2.7783e-05		CXADR	ENSG00000154639	1533.87	1861.61	-0.27938	0.00012687
CCNL2	ENSG00000221978	5233.56	3857.87	0.43999	1.0812e-15		NUP37	ENSG00000075188	1413.73	1715.6	-0.27921	0.0001924
RPL10P9	ENSG00000233913	523.804	384.899	0.44455	0.00040225		AAK1	ENSG00000115977	1767.89	2145.04	-0.27898	5.4785e-05
LIAS	ENSG00000121897	357.589	262.366	0.44672	0.0030972		ARHGAP5	ENSG00000100852	2862.15	3469.48	-0.27762	3.8592e-06
PER2	ENSG00000132326	655.515	480.914	0.44685	0.00016483		NPAS2	ENSG00000170485	1349.66	1634.85	-0.27656	0.00024915
ATP5F1D	ENSG00000099624	968.844	709.645	0.44917	2.7688e-05		SERTAD4	ENSG00000082497	972.861	1178.3	-0.2764	0.0012366
STX4	ENSG00000103496	1944.41	1423.39	0.44999	1.7299e-05		TBC1D23	ENSG00000036054	2548.48	3085.26	-0.27575	8.5112e-06
CHKA	ENSG00000110721	959.979	702.652	0.45019	3.632e-06		MELK	ENSG00000165304	3208.49	3883.63	-0.27551	2.4745e-06
IRF2BP1	ENSG00000170604	921.477	673.768	0.45169	5.79e-05		TCEAL8	ENSG00000180964	1326.08	1604.39	-0.27486	0.00047058
DNPEP	ENSG00000123992	1466.98	1071.04	0.45384	2.6097e-08		CACNB3	ENSG00000167535	848.364	1026.41	-0.27485	0.0029358
TMEM115	ENSG00000126062	1161.68	846.256	0.45704	2.0866e-07		GALNT7	ENSG00000109586	2154.54	2605.8	-0.27435	2.177e-05
ZNF251	ENSG00000198169	705.708	514.003	0.45729	4.3404e-05		USP24	ENSG00000162402	7958.07	9624.29	-0.27426	1.1158e-08
DCAF4	ENSG00000119599	470.555	342.421	0.45859	0.00052325		PGM2L1	ENSG00000165434	744.779	900.017	-0.27314	0.004849
FBXL14	ENSG00000171823	373.633	271.89	0.4586	0.0018279		BARD1	ENSG00000138376	929.49	1123	-0.27285	0.0024867
ZNF594	ENSG00000180626	507.778	368.595	0.46216	0.00029931		UBASH3B	ENSG00000154127	1746.96	2106.94	-0.27031	8.3222e-05
RFNG	ENSG00000169733	991.889	718.602	0.46499	8.8359e-05		C19orf53	ENSG00000104979	3469.52	4180.06	-0.26879	2.1608e-06
ZNF286A	ENSG00000187607	387.776	280.9	0.46517	0.0014204		SEMA3C	ENSG00000075223	4436.48	5343.32	-0.26832	3.4293e-06
MB	ENSG00000198125	637.445	461.481	0.46603	3.9907e-05		USP4	ENSG00000114316	1463.31	1762.37	-0.26827	0.00032293
GPC1	ENSG00000063660	6794.42	4917.2	0.46651	0.003624		RAD51AP1	ENSG00000111247	1593.78	1919.14	-0.26801	0.00020738
MKKS	ENSG00000125863	1097.94	794.474	0.46673	4.4949e-07		LPCAT4	ENSG00000176454	1206.89	1453.18	-0.26792	0.00087225
THAP3	ENSG00000041988	497.242	358.387	0.47243	0.00031041		PEX2	ENSG00000164751	1014.35	1221.34	-0.26791	0.0016826
CADM4	ENSG00000105767	527.98	379.918	0.47479	0.00013127		CENPM	ENSG00000100162	827.771	996.592	-0.26777	0.0036728
RXYLT1	ENSG00000118600	493.617	355.036	0.47543	0.00018057		REST	ENSG00000084093	1610.41	1938.14	-0.26724	0.00021411
FBXL19-AS1	ENSG00000260852	739.804	530.35	0.4802	9.2308e-06		SMC2	ENSG00000136824	6815.16	8198.65	-0.26664	6.6694e-08
BTBD2	ENSG00000133243	1904.28	1361.83	0.4837	0.0066805		CD55	ENSG00000196352	32634.1	39258.6	-0.26663	2.3919e-10
DBP	ENSG00000105516	269.586	192.126	0.4887	0.0038437		NSL1	ENSG00000117697	2103.27	2529.29	-0.2661	3.9614e-05
MBD3	ENSG00000071655	3349.67	2384.84	0.49013	5.6934e-08		SDC4	ENSG00000124145	2234.82	2687.1	-0.26589	3.4476e-05
BLOC1S3	ENSG00000189114	493.298	351.175	0.49027	0.00016528		IL18	ENSG00000150782	4466.26	5369.99	-0.26585	8.3656e-07
NDOR1	ENSG00000188566	1837.83	1307.38	0.49133	0.0026864		UBL5	ENSG00000198258	1176	1413.93	-0.26583	0.00072181
FBXL16	ENSG00000127585	1629.44	1157.26	0.49366	0.0050831		ANO10	ENSG00000160746	1396.65	1679	-0.26563	0.0003784
VPS9D1-AS1	ENSG00000261373	372.443	263.518	0.49912	0.001383		SELENOI	ENSG00000138018	3025.29	3633.87	-0.26443	6.0049e-06
EMC10	ENSG00000161671	2123.52	1501.34	0.50021	0.0021687		IDH2	ENSG00000182054	1196.94	1437.28	-0.26398	0.0010972
BX255925.3	ENSG00000284976	915.062	646.185	0.50192	2.6271e-07		KMT2C	ENSG00000055609	2874.82	3450.64	-0.26339	9.8536e-06
WIPF1	ENSG00000115935	430.382	303.206	0.50532	0.001686		SRGAP1	ENSG00000196935	1539.16	1846.51	-0.26266	0.00057536
NDUFS8	ENSG00000110717	4680.76	3296.62	0.50576	0.00027107		ZFC3H1	ENSG00000133858	2253.7	2703.47	-0.26252	4.6843e-05
TUSC1	ENSG00000198680	265.589	186.638	0.50895	0.0037238		BTG1	ENSG00000133639	2109.04	2527.93	-0.26137	0.00017364
INO80E	ENSG00000169592	1422.43	998.74	0.51018	9.27e-10		SMAD2	ENSG00000175387	5953.24	7132.41	-0.26071	2.0622e-07
HSPA8	ENSG00000109971	69711.7	48900.6	0.51155	3.2803e-34		RAD21	ENSG00000164754	12834	15375.1	-0.26062	7.7483e-09
SEC31B	ENSG00000075826	543.899	381.212	0.51275	4.0734e-05		MAP3K14	ENSG00000006062	966.819	1157.06	-0.25915	0.0029607
QTRT1	ENSG00000213339	1182.3	828.534	0.51297	7.0623e-09		HPSE	ENSG00000173083	775.712	928.116	-0.25878	0.0060407
CRY2	ENSG00000121671	458.918	320.461	0.51808	0.00016755		TRAPPC1	ENSG00000170043	1605.05	1919.61	-0.2582	0.00035126
HEMK1	ENSG00000114735	905.966	632.499	0.51839	1.9923e-07		NBEAL1	ENSG00000144426	1056.72	1262.53	-0.25672	0.0019959
WNT9A	ENSG00000143816	307.378	214.271	0.52058	0.0012778		EED	ENSG00000074266	1413.14	1687.93	-0.25635	0.00061914
CLDN15	ENSG00000106404	583.539	406.523	0.52149	1.3919e-05		GNAI1	ENSG00000127955	2283.68	2727.71	-0.25633	8.6011e-05
DPP7	ENSG00000176978	2454.37	1709.05	0.52216	0.00085935		MCM10	ENSG00000065328	2381.04	2843.57	-0.25611	5.0059e-05
AC112220.2	ENSG00000271643	266.157	185.31	0.52234	0.0029368		CMC2	ENSG00000103121	1853.03	2211.51	-0.25515	0.00018522
ZNF764	ENSG00000169951	296.895	206.541	0.52352	0.0014305		ZNF326	ENSG00000162664	2813.22	3357.45	-0.25514	2.5348e-05
NPIPA1	ENSG00000183426	430.276	298.919	0.52551	0.00018791		ANKRD50	ENSG00000151458	953.512	1137.41	-0.25443	0.0036554
CITED2	ENSG00000164442	1776.34	1230.75	0.52937	0.00052911		RHPN2	ENSG00000131941	933.612	1113.5	-0.25421	0.0048833
ENOX1	ENSG00000120658	247.288	171.061	0.53168	0.0029607		ADGRG6	ENSG00000112414	1883.36	2245.78	-0.25391	0.00016069
SLC25A25-AS1	ENSG00000234771	431.52	298.274	0.53279	0.0009459		VPS13C	ENSG00000129003	2324.35	2771.44	-0.25381	9.2096e-05
FAM171A1	ENSG00000148468	235.242	162.44	0.53424	0.0049448		NFYB	ENSG00000120837	1147.98	1367.95	-0.25292	0.0016373
SPHK2	ENSG00000063176	613.725	422.395	0.539	0.0019522		PPIAP22	ENSG00000198618	4720.71	5624.36	-0.25269	1.6688e-06
FOXL2	ENSG00000183770	346.697	238.51	0.53963	0.00039801		GATAD2B	ENSG00000143614	2936.31	3496.55	-0.25193	2.199e-05
PIGH	ENSG00000100564	579.168	397.554	0.54283	7.4517e-06		FUNDC1	ENSG00000069509	1195.95	1423.89	-0.25168	0.0015052
BEND6	ENSG00000151917	266.691	182.994	0.54337	0.0032968		DSN1	ENSG00000149636	2192.1	2609.48	-0.25145	0.00016015
PAXX	ENSG00000148362	1600.3	1093.42	0.5495	0.0047702		PHLDB2	ENSG00000144824	8441.86	10047.1	-0.25114	1.5684e-07
GTPBP6	ENSG00000178605	1853.97	1266.41	0.54987	0.0028401		ANXA8L1	ENSG00000264230	986.791	1174.09	-0.25072	0.0039451
ZNF749	ENSG00000186230	218.221	148.794	0.55247	0.0045347		SMARCA1	ENSG00000102038	1335.69	1589.19	-0.25071	0.001315
BMP8B	ENSG00000116985	634.833	430.634	0.55992	1.394e-06		ABHD17B	ENSG00000107362	922.916	1097.98	-0.25058	0.0050255
DVL1	ENSG00000107404	2321.25	1570.08	0.56407	0.003069		CA5B	ENSG00000169239	2935.12	3490.8	-0.25013	2.4019e-05
POU6F1	ENSG00000184271	435.144	294.328	0.56407	3.7504e-05		EPB41L4A	ENSG00000129595	1089.91	1295.64	-0.24945	0.0024258
NOTCH1	ENSG00000148400	3266.89	2208.8	0.56465	0.00042251		KLHDC10	ENSG00000128607	2628.07	3123.7	-0.24926	3.8771e-05
EFNB1	ENSG00000090776	232.719	156.731	0.5703	0.0022228		MAPK1IP1L	ENSG00000168175	4762.56	5657.74	-0.24849	3.7359e-06
HIRA	ENSG00000100084	482.424	324.14	0.57368	1.9625e-05		ELOVL5	ENSG00000012660	7807.62	9270.66	-0.24779	3.901e-07
-	Novel00458	199.103	133.735	0.57413	0.0045966		SVEP1	ENSG00000165124	7758.15	9210.52	-0.24757	2.4501e-07
METRN	ENSG00000103260	459.343	308.27	0.57538	0.0026386		MAD2L1BP	ENSG00000124688	1190.82	1413.63	-0.24746	0.0017892
RHBDL1	ENSG00000103269	206.725	138.71	0.57564	0.0027724		CNNM2	ENSG00000148842	1402.67	1664.32	-0.24676	0.0013065
TMEM184A	ENSG00000164855	1733.36	1160.82	0.57843	0.00027852		RNF4	ENSG00000063978	2269.46	2692.64	-0.24667	0.00010041
PQLC2	ENSG00000040487	879.118	588.008	0.58022	3.6365e-07		NFIB	ENSG00000147862	2473.29	2934.23	-0.24655	8.7029e-05
LRIG1	ENSG00000144749	327.775	218.344	0.5861	0.00022669		CAMK2G	ENSG00000148660	1577.35	1869.24	-0.24495	0.00070968
MT1E	ENSG00000169715	234.016	155.573	0.58901	0.0015888		GEN1	ENSG00000178295	1092.33	1293.67	-0.24406	0.0033666
RPS19BP1	ENSG00000187051	1135.17	754.3	0.58969	0.0035903		SLC16A7	ENSG00000118596	1636.42	1937.68	-0.24378	0.00074849
HSPA1B	ENSG00000204388	2296.98	1525.68	0.59029	9.2141e-10		EFEMP1	ENSG00000115380	10422.4	12339.8	-0.24363	1.6698e-07
-	Novel00923	227.691	151.154	0.59105	0.0016066		TBC1D15	ENSG00000121749	2583.54	3057.37	-0.24294	0.00011025
CLN8	ENSG00000182372	262.764	174.365	0.59165	0.00075499		SNRPG	ENSG00000143977	2517.07	2977.07	-0.24215	0.00095665
RGS20	ENSG00000147509	177.142	117.432	0.59308	0.0050046		SIDT2	ENSG00000149577	1520.24	1797.79	-0.24192	0.0011387
ZNF358	ENSG00000198816	276.231	182.988	0.59413	0.00047857		ERI1	ENSG00000104626	1410.44	1667.55	-0.24159	0.0012258
ENDOV	ENSG00000173818	1039.06	688.106	0.59458	4.1586e-10		CAV2	ENSG00000105971	2205.06	2606.57	-0.24134	0.00019016
GABBR1	ENSG00000204681	397.779	263.092	0.5964	3.6758e-05		TUT4	ENSG00000134744	3655.42	4320.31	-0.2411	1.9773e-05
NDUFB7	ENSG00000099795	2725.5	1802.53	0.5965	0.00021398		RBM27	ENSG00000091009	919.452	1086.65	-0.24104	0.0060163
PRX	ENSG00000105227	212.499	140.385	0.59807	0.0019802		PHF20	ENSG00000025293	3402.44	4020.77	-0.2409	2.4894e-05
MC1R	ENSG00000258839	322.516	213.022	0.59837	0.00018027		ATG3	ENSG00000144848	3599.63	4252.22	-0.24037	2.5304e-05
RP9P	ENSG00000205763	292.595	193.2	0.59881	0.00033978		TM4SF1	ENSG00000169908	19664.4	23226.5	-0.24019	3.2867e-08
GADD45B	ENSG00000099860	1671.91	1100.42	0.60344	1.3407e-14		RNF11	ENSG00000123091	2112.26	2494.89	-0.24019	0.00023929
RILPL1	ENSG00000188026	451.241	296.217	0.60725	8.0702e-06		CCDC34	ENSG00000109881	1451.34	1713.36	-0.23944	0.001552
EPB41L4A-AS1	ENSG00000224032	281.029	183.717	0.61323	0.00027288		MIER1	ENSG00000198160	2624.69	3096.93	-0.23869	0.00010113
ZDHHC11	ENSG00000188818	665.358	434.799	0.61378	8.4527e-08		PARP8	ENSG00000151883	1606.24	1895.17	-0.23864	0.0010132
CA5BP1	ENSG00000186312	503.815	328.944	0.61505	0.0055739		THOC2	ENSG00000125676	5291.9	6241.66	-0.23815	3.4751e-06
SNED1	ENSG00000162804	552.782	360.316	0.61745	0.003681		EPG5	ENSG00000152223	2257.52	2658.72	-0.23599	0.00025614
MAMDC4	ENSG00000177943	435.322	283.384	0.61932	6.4176e-06		RLF	ENSG00000117000	1092.1	1285.91	-0.23569	0.0045343
PAQR6	ENSG00000160781	289.593	188.225	0.62156	0.00029663		RC3H1	ENSG00000135870	1011.98	1191.56	-0.23567	0.0061783
CROCC	ENSG00000058453	318.358	206.582	0.62393	0.0023065		ROCK1	ENSG00000067900	5241.26	6170.54	-0.23548	9.106e-05
TRPM4	ENSG00000130529	282.131	182.771	0.62633	0.00037083		TMEM263	ENSG00000151135	3238.97	3812.86	-0.23534	0.0017436
PRSS56	ENSG00000237412	281.544	182.174	0.62804	0.00024704		ZHX3	ENSG00000174306	1408.06	1657.51	-0.23531	0.0014607
TMX2P1	ENSG00000213839	217.617	140.427	0.63196	0.0011522		HAUS8	ENSG00000131351	1007.44	1185.64	-0.23498	0.0059886
SLC9A3-AS1	ENSG00000225138	1083.53	697.704	0.63506	5.2812e-05		UBA3	ENSG00000144744	1964.89	2312.19	-0.23481	0.00044658
CTU2	ENSG00000174177	783.903	504.25	0.63654	8.0602e-05		FER	ENSG00000151422	2418.14	2844.3	-0.23418	0.00020471
DUSP6	ENSG00000139318	144.574	92.715	0.64094	0.006624		ASIC1	ENSG00000110881	1227.65	1443.97	-0.23415	0.0036859
ARMC5	ENSG00000140691	555.483	355.72	0.643	0.0002005		WASHC4	ENSG00000136051	3377.2	3971.95	-0.23402	3.9813e-05
LTBP4	ENSG00000090006	1335.65	854.608	0.64421	0.0032793		NECTIN2	ENSG00000130202	1907.33	2241.96	-0.23321	0.00060925
ZNF333	ENSG00000160961	265.536	169.303	0.6493	0.0003134		ADSSL1	ENSG00000185100	1190.65	1398.31	-0.23193	0.004091
ZNF624	ENSG00000197566	168.436	107.09	0.65338	0.0030485		LSM3	ENSG00000170860	1677.31	1969.39	-0.2316	0.003254
TRMT61A	ENSG00000166166	949.406	603.148	0.65451	0.00057349		RAB27B	ENSG00000041353	1767.55	2074.37	-0.23093	0.0015539
PLIN4	ENSG00000167676	243.735	154.373	0.65889	0.00043776		SPR	ENSG00000116096	1041.98	1222.41	-0.2304	0.0061059
ZFAS1	ENSG00000177410	361.356	227.439	0.66794	1.4762e-05		ACP2	ENSG00000134575	1223.63	1435.12	-0.23	0.0038182
MCRIP1	ENSG00000225663	258.677	162.349	0.67206	0.00017069		FAM120C	ENSG00000184083	1480.82	1736.15	-0.2295	0.0019257
CCDC78	ENSG00000162004	314.29	196.547	0.67722	4.0325e-05		STMN1	ENSG00000117632	6947.88	8142.27	-0.22886	3.4587e-06
TNFRSF10D	ENSG00000173530	1198.3	749.079	0.67779	1.2527e-13		MED14	ENSG00000180182	6770.83	7932.27	-0.2284	3.8842e-06
PSTK	ENSG00000179988	228.437	142.277	0.68309	0.001734		SEC14L1	ENSG00000129657	3987.35	4670.96	-0.22829	3.5815e-05
MEGF6	ENSG00000162591	3753.42	2334.93	0.68482	0.00075867		KDELR2	ENSG00000136240	9373.42	10976.9	-0.22782	1.3608e-06
EVC	ENSG00000072840	492.764	305.997	0.68738	2.7272e-07		TUBGCP5	ENSG00000275835	1364.92	1598.38	-0.2278	0.0026449
CDKL1	ENSG00000100490	161.933	100.439	0.68909	0.0019096		PARP2	ENSG00000129484	1725.97	2020.37	-0.22721	0.0065326
ESPN	ENSG00000187017	506.054	313.243	0.69201	0.0025879		DARS2	ENSG00000117593	4117.55	4819.35	-0.22705	2.9437e-05
MST1	ENSG00000173531	253.009	156.214	0.69566	0.00011193		MCM8	ENSG00000125885	3562.6	4169.72	-0.22702	5.7771e-05
AC102953.2	ENSG00000273230	332.661	204.57	0.70146	1.1054e-05		LIN9	ENSG00000183814	1224.8	1431.99	-0.22548	0.0051326
CTGF	ENSG00000118523	977.604	599.129	0.70638	1.1035e-12		SCAF11	ENSG00000139218	8260.24	9657.44	-0.22546	2.7984e-06
MCF2L2	ENSG00000053524	124.515	76.1977	0.7085	0.0056821		RCCD1	ENSG00000166965	2025.48	2367.13	-0.22488	0.00098507
ZNF286B	ENSG00000249459	180.714	110.565	0.70881	0.0014296		USP48	ENSG00000090686	3917.63	4577.75	-0.22466	4.8509e-05
MIB2	ENSG00000197530	1131.06	690.973	0.71097	0.00011853		SWAP70	ENSG00000133789	2327.62	2719.74	-0.22461	0.0005691
TNFSF12	ENSG00000239697	159.925	97.4781	0.71425	0.0013503		PDCD4	ENSG00000150593	6469.67	7559.49	-0.2246	6.9659e-06
C22orf34	ENSG00000188511	175.419	106.705	0.71717	0.0011701		ALG10B	ENSG00000175548	1218.09	1423.02	-0.22434	0.0051902
CYP27B1	ENSG00000111012	175.898	106.532	0.72345	0.00091411		PRMT5	ENSG00000100462	1885.01	2201.18	-0.22371	0.0010547
HSPA1L	ENSG00000204390	149.798	90.7026	0.7238	0.0028284		UVRAG	ENSG00000198382	1474.92	1722.13	-0.22356	0.0027172
SIX2	ENSG00000170577	296.771	179.601	0.72456	1.7516e-05		RELCH	ENSG00000134444	1269.28	1481.29	-0.22285	0.003932
AP003119.3	ENSG00000261578	303.754	183.251	0.72908	5.8787e-05		MBD2	ENSG00000134046	3726.84	4345.33	-0.22151	9.2108e-05
NDUFA13	ENSG00000186010	124.195	74.9117	0.72934	0.005832		ITGA1	ENSG00000213949	6848.87	7983.56	-0.22117	6.042e-06
TEF	ENSG00000167074	321.894	194.059	0.73009	1.0209e-05		RAB21	ENSG00000080371	2204.2	2568.04	-0.22041	0.0037458
AL021368.2	ENSG00000272316	133.079	79.8478	0.73696	0.0036816		ORC3	ENSG00000135336	1518.29	1768.89	-0.2204	0.0029708
ENC1	ENSG00000171617	114.458	68.0468	0.75022	0.0059956		NFYC	ENSG00000066136	1884.16	2193.82	-0.21953	0.0015295
HES6	ENSG00000144485	260.472	154.198	0.75634	2.4765e-05		CHMP2B	ENSG00000083937	3817.51	4444.91	-0.21952	0.00012703
CFD	ENSG00000197766	188.424	111.509	0.75682	0.0062734		RAD1	ENSG00000113456	4236.9	4933.17	-0.21951	6.5484e-05
-	Novel00337	103.46	61.2247	0.75689	0.0066951		AGPS	ENSG00000018510	4666.27	5431.79	-0.21916	3.9789e-05
DUSP5P1	ENSG00000183929	105.379	62.1687	0.76133	0.006419		PLS1	ENSG00000120756	1526.25	1776.4	-0.21897	0.0025609
AP3B2	ENSG00000103723	144.557	85.1664	0.76328	0.0018659		NEMP1	ENSG00000166881	2190.63	2549.26	-0.21873	0.00068011
AC097359.2	ENSG00000270194	198.161	116.056	0.77185	0.00020911		MPV17	ENSG00000115204	1956.79	2276.67	-0.21843	0.0012704
MST1P2	ENSG00000186301	251.73	147.121	0.77487	2.5316e-05		CHML	ENSG00000203668	7682.02	8935.35	-0.21804	6.7686e-06
SARM1	ENSG00000004139	241.336	140.898	0.7764	2.898e-05		FOXRED1	ENSG00000110074	2419.53	2813.66	-0.21772	0.00069955
MX1	ENSG00000157601	120.784	69.8068	0.79099	0.0036475		PEAK1	ENSG00000173517	1610	1872.12	-0.21761	0.0027884
RFX3	ENSG00000080298	134.109	77.0135	0.80022	0.0013625		ETAA1	ENSG00000143971	1167.18	1357.13	-0.21752	0.0059912
BCL7C	ENSG00000099385	458.846	262.96	0.80316	7.1343e-06		TDP1	ENSG00000042088	1407.44	1635.63	-0.21678	0.0039765
EN2	ENSG00000164778	107.565	61.5278	0.80589	0.0049643		2020-03-01	ENSG00000186205	2504.54	2910.53	-0.21673	0.0006481
AJM1	ENSG00000232434	259.707	148.19	0.80944	0.0015563		MGME1	ENSG00000125871	1937.23	2250.79	-0.21644	0.0024479
STX18-AS1	ENSG00000247708	105.486	60.0669	0.8124	0.0037843		PCF11	ENSG00000165494	1746.69	2028.64	-0.21589	0.0021209
MCIDAS	ENSG00000234602	264.221	149.48	0.82179	5.9432e-06		DMXL1	ENSG00000172869	2021.57	2347.84	-0.21586	0.0012767
-	Novel00904	156.763	88.6435	0.8225	0.00048037		ROCK2	ENSG00000134318	10645.8	12363.6	-0.21582	2.8002e-06
-	Novel00492	135.886	75.9413	0.83944	0.00070797		RPP30	ENSG00000148688	1268.97	1473.1	-0.21519	0.0064216
GCLC	ENSG00000001084	5391.98	3011.41	0.84037	5.2224e-50		DDHD2	ENSG00000085788	1340.45	1555.39	-0.21456	0.004567
AC024560.2	ENSG00000249626	153.796	85.6364	0.84472	0.00034383		HSP90B1	ENSG00000166598	42981	49862.5	-0.21426	2.9533e-07
RIMS4	ENSG00000101098	102.696	56.6345	0.85863	0.0030526		PRRC2C	ENSG00000117523	14794.3	17162.7	-0.21424	1.5661e-06
SPRED3	ENSG00000188766	421.445	232.025	0.86106	3.2185e-09		PLAC8	ENSG00000145287	2130.45	2471.2	-0.21406	0.0010827
FAAH	ENSG00000117480	97.1351	53.4584	0.86158	0.0042085		PHF23	ENSG00000040633	2374.52	2752.56	-0.21314	0.0017013
YJEFN3	ENSG00000250067	456.181	250.994	0.86195	1.0243e-09		PRKAA2	ENSG00000162409	2421.11	2806.28	-0.21299	0.00071255
OPLAH	ENSG00000178814	150.011	82.5051	0.86252	0.00034393		PTPN12	ENSG00000127947	3664.39	4247.03	-0.21288	0.00019883
AC132872.4	ENSG00000280407	131.604	71.996	0.87021	0.00081411		ITSN1	ENSG00000205726	6204.45	7189.88	-0.21266	3.0545e-05
HAP1	ENSG00000173805	112.913	61.6987	0.87189	0.0018641		LRRFIP1	ENSG00000124831	6536.76	7570.82	-0.21187	2.0839e-05
GSTO2	ENSG00000065621	173.873	94.8188	0.87479	9.3549e-05		STXBP1	ENSG00000136854	1911.52	2213.68	-0.21173	0.0020609
BBC3	ENSG00000105327	340.852	185.174	0.88027	4.6352e-08		ADIPOR2	ENSG00000006831	5116.09	5924.49	-0.21165	5.3318e-05
LINC02361	ENSG00000256576	110.603	58.7363	0.91306	0.0012174		MRPL22	ENSG00000082515	1436.82	1663.04	-0.21094	0.0048882
SLC34A3	ENSG00000198569	126.025	66.7162	0.9176	0.00042058		RALA	ENSG00000006451	1721.73	1992.73	-0.21089	0.0025115
DLX1	ENSG00000144355	116.217	61.3956	0.92062	0.00080559		TRIM24	ENSG00000122779	1876.71	2171.13	-0.21024	0.0019524
NMNAT3	ENSG00000163864	101.328	52.3881	0.95172	0.0013332		MBNL3	ENSG00000076770	3950.64	4569.55	-0.20996	0.00016377
IDUA	ENSG00000127415	239.844	123.137	0.96183	6.7334e-07		ZWILCH	ENSG00000174442	2286.43	2644.58	-0.20994	0.0010541
SLC16A8	ENSG00000100156	106.872	54.6609	0.9673	0.0010876		WNK1	ENSG00000060237	17102.9	19780.8	-0.20986	1.9682e-06
CEACAM19	ENSG00000186567	229.627	117.344	0.96855	9.2037e-07		SOX13	ENSG00000143842	2372.69	2744.1	-0.20981	0.0011112
TSPOAP1	ENSG00000005379	205.73	104.988	0.97053	3.8391e-06		DHRS3	ENSG00000162496	1478.56	1709.24	-0.20916	0.0049193
SDCBP2	ENSG00000125775	99.8003	50.8846	0.97182	0.0013418		HECTD3	ENSG00000126107	1821.88	2106.07	-0.20913	0.0026478
STARD7-AS1	ENSG00000204685	187.501	95.421	0.97452	9.7531e-06		P3H2	ENSG00000090530	3436.35	3966.18	-0.20687	0.00028181
MZT2A	ENSG00000173272	1182.89	600.782	0.9774	0.0026535		USP12	ENSG00000152484	2126.74	2448.9	-0.20349	0.0016727
TNFSF4	ENSG00000117586	95.8381	48.5264	0.98183	0.001741		NUMB	ENSG00000133961	2243.61	2581.24	-0.20224	0.0020723
TGFBR3L	ENSG00000260001	76.2582	38.5709	0.98338	0.0040448		RIF1	ENSG00000080345	6337.85	7291.12	-0.20215	4.8777e-05
TNFRSF25	ENSG00000215788	71.0879	35.3541	1.0077	0.0053613		VEZT	ENSG00000028203	2742.13	3153.13	-0.20148	0.00084404
CARD9	ENSG00000187796	114.707	56.8481	1.0128	0.00024952		PPP2CA	ENSG00000113575	5642.18	6487.21	-0.20134	7.7097e-05
AL022322.1	ENSG00000272720	73.6819	35.1384	1.0683	0.0023899		NFATC3	ENSG00000072736	1816.32	2087.62	-0.20084	0.0032111
STMN3	ENSG00000197457	125.741	59.3385	1.0834	6.2743e-05		NIF3L1	ENSG00000196290	1757.62	2019.67	-0.2005	0.0041461
PDPK2P	ENSG00000205918	97.5082	44.449	1.1334	0.00028524		DAB2	ENSG00000153071	5422.88	6229.67	-0.2001	0.00011578
-	Novel00692	105.912	48.1845	1.1362	0.00017069		LEPROT	ENSG00000213625	2200.72	2527.83	-0.19992	0.0016798
FTH1P20	ENSG00000226564	139.795	63.4994	1.1385	1.2387e-05		WSB2	ENSG00000176871	2866.97	3292.35	-0.19959	0.00081949
AC009229.2	ENSG00000229160	64.7625	28.833	1.1674	0.0023436		ERC1	ENSG00000082805	3692.5	4239.26	-0.19921	0.00036057
AL049796.1	ENSG00000260464	54.6885	24.2408	1.1738	0.0054276		PAM	ENSG00000145730	6076.39	6971.72	-0.1983	8.228e-05
AP001318.2	ENSG00000255062	67.2323	29.6042	1.1834	0.0016837		VIRMA	ENSG00000164944	3606.36	4136.43	-0.19784	0.00039885
ZMYND15	ENSG00000141497	139.795	61.2267	1.1911	6.365e-06		MPHOSPH8	ENSG00000196199	1825.95	2094.02	-0.19763	0.0044957
TLX3	ENSG00000164438	83.1874	36.3389	1.1949	0.0003244		HSD17B4	ENSG00000133835	6001.3	6880.95	-0.19733	0.00032003
AMH	ENSG00000104899	360.076	153.47	1.2303	6.2936e-05		OSBP2	ENSG00000184792	8733.52	10012.3	-0.19714	0.00010149
ZNF296	ENSG00000170684	60.2673	25.5715	1.2368	0.0024575		EIF4E	ENSG00000151247	1711.92	1962.55	-0.19711	0.0054622
IL3RA	ENSG00000185291	76.0628	32.0925	1.245	0.00051482		SAR1A	ENSG00000079332	7507.63	8606.64	-0.19709	5.0872e-05
SLC13A4	ENSG00000164707	61.7777	25.8279	1.2582	0.0016344		ANKRD17	ENSG00000132466	7604.13	8717.04	-0.19706	5.1199e-05
NPIPP1	ENSG00000188599	52.3964	21.8806	1.2598	0.0035151		WFDC1	ENSG00000103175	1924.68	2206.17	-0.19692	0.0046221
QRICH2	ENSG00000129646	103.123	42.8619	1.2666	4.492e-05		ALDH9A1	ENSG00000143149	4823.4	5527.41	-0.19655	0.00030696
CEND1	ENSG00000184524	55.0081	22.6965	1.2772	0.0021926		PHIP	ENSG00000146247	5378.78	6163.54	-0.19648	0.00014135
FTH1P23	ENSG00000242960	79.403	31.6632	1.3264	0.0001546		PAPSS1	ENSG00000138801	2610.42	2990.56	-0.19613	0.0019379
CAMK2N2	ENSG00000163888	89.9747	35.5677	1.339	5.7025e-05		SEC23A	ENSG00000100934	6351.23	7274.9	-0.19589	8.0166e-05
LMNTD2	ENSG00000185522	53.0538	20.4218	1.3773	0.0014467		DTL	ENSG00000143476	7659.49	8769.15	-0.19519	5.8988e-05
GNG13	ENSG00000127588	41.4516	15.6607	1.4043	0.0049931		TIMP2	ENSG00000035862	8137.4	9311.54	-0.19445	4.9174e-05
GGN	ENSG00000179168	83.0986	31.1485	1.4157	4.292e-05		TTLL5	ENSG00000119685	2036.62	2330.03	-0.19417	0.0042117
ETV2	ENSG00000105672	71.6918	26.8594	1.4164	0.0011501		RARG	ENSG00000172819	3094.73	3540.37	-0.19409	0.0013679
HMX3	ENSG00000188620	48.9316	17.8907	1.4516	0.0012817		PTPN2	ENSG00000175354	2008.48	2297.42	-0.19391	0.0047813
CLCN4	ENSG00000073464	51.366	18.7066	1.4573	0.0014419		H6PD	ENSG00000049239	2113.38	2416.78	-0.19354	0.0035821
ADGRF5P1	ENSG00000227582	42.802	15.4878	1.4665	0.0032273		ZFX	ENSG00000005889	3476.05	3973.09	-0.19281	0.00086914
ISL2	ENSG00000159556	145.285	51.5275	1.4955	2.7226e-08		MRRF	ENSG00000148187	2120.07	2423.18	-0.19279	0.0036444
ZNF497	ENSG00000174586	61.0315	21.024	1.5375	0.00030127		TAOK3	ENSG00000135090	3219.07	3679.15	-0.19273	0.00096869
-	Novel00930	36.9209	12.6128	1.5495	0.0038314		KPNB1	ENSG00000108424	24647.3	28168.2	-0.19264	6.778e-06
SCN3B	ENSG00000166257	42.6243	14.2873	1.5769	0.0019985		RAB9A	ENSG00000123595	3236.37	3698.68	-0.19264	0.0014398
AMIGO2	ENSG00000139211	75.21	25.014	1.5882	3.4712e-05		MYL12A	ENSG00000101608	3303.34	3775.17	-0.19262	0.00081766
-	Novel00454	59.9122	19.8643	1.5927	0.0021263		GABARAPL1	ENSG00000139112	4304.13	4913.86	-0.19113	0.00036828
HOXD8	ENSG00000175879	58.4729	18.792	1.6376	0.00015463		CLSPN	ENSG00000092853	2852.54	3251.55	-0.18888	0.0018955
CILP2	ENSG00000160161	41.0962	13.0868	1.6509	0.0014774		CUL4B	ENSG00000158290	4874.84	5555.69	-0.18861	0.00042863
-	Novel00381	30.8267	9.39602	1.7141	0.0058243		STAU1	ENSG00000124214	6108.76	6960.4	-0.18829	0.00020142
PPM1E	ENSG00000175175	85.9772	25.1422	1.7738	1.2802e-06		BICC1	ENSG00000122870	2836.66	3231.44	-0.18799	0.0017414
GLUD1P2	ENSG00000265366	33.243	8.92398	1.8973	0.0015714		PSMC1	ENSG00000100764	2638.16	3004.68	-0.18768	0.0020504
GBP5	ENSG00000154451	23.6663	5.8781	2.0094	0.0063063		SMARCA5	ENSG00000153147	7618.59	8674.27	-0.18722	0.00010495
LRRC75B	ENSG00000178026	34.7354	8.49468	2.0318	0.00054776		ITM2B	ENSG00000136156	3588.15	4084.65	-0.18697	0.00078667
LINC01023	ENSG00000272523	22.849	5.4488	2.0681	0.0053715		MYO1E	ENSG00000157483	16987.9	19335.9	-0.18677	2.2389e-05
RAB11FIP1P1	ENSG00000228492	31.0221	6.04903	2.3585	0.00036874		CTSZ	ENSG00000101160	8211.24	9342.41	-0.18619	8.726e-05
MIR3189	ENSG00000264175	32.6211	5.83537	2.4829	0.00014655		KIAA1143	ENSG00000163807	2201.8	2504.4	-0.18578	0.005377
MIOX	ENSG00000100253	18.3183	1.41611	3.6933	0.00057173		IFIT1	ENSG00000185745	4157.92	4727.91	-0.18534	0.00072396
							ARPC5	ENSG00000162704	11388.1	12945.6	-0.18494	7.5948e-05
							PRKCI	ENSG00000163558	5754.05	6539.07	-0.18451	0.00032453
							PSMD12	ENSG00000197170	4219.7	4794.04	-0.1841	0.00075519
							ERCC6	ENSG00000225830	4270.87	4848.86	-0.18312	0.00071259
							ACOT9	ENSG00000123130	3088.4	3506.04	-0.18298	0.0023064
							PIK3CA	ENSG00000121879	2199.32	2496.65	-0.18294	0.0056435
							SKAP2	ENSG00000005020	1977.77	2244.03	-0.18221	0.0059982
							IQGAP1	ENSG00000140575	34412.7	39023.5	-0.1814	1.5101e-05
							EEF2K	ENSG00000103319	2201.61	2496.54	-0.18137	0.0057172
							U2SURP	ENSG00000163714	11906.2	13497.1	-0.18093	9.1281e-05
							FANCA	ENSG00000187741	3105.91	3520.38	-0.18072	0.0021983
							EGFR	ENSG00000146648	19012.2	21544.3	-0.18038	3.4102e-05
							RBMS2	ENSG00000076067	2892.82	3277.47	-0.18011	0.0027671
							MAT2B	ENSG00000038274	3761.53	4261.29	-0.17997	0.0012881
							PPP2R2A	ENSG00000221914	2996.03	3393.06	-0.17954	0.0024888
							PRCP	ENSG00000137509	2360.66	2670.97	-0.17817	0.0053218
							CBL	ENSG00000110395	3896.83	4407.66	-0.17771	0.0014415
							CSE1L	ENSG00000124207	14437.1	16327.1	-0.17748	7.5295e-05
							BAG2	ENSG00000112208	3541.05	4004.15	-0.17732	0.0016632
							NDUFS5	ENSG00000168653	4521.94	5112.42	-0.17706	0.0057693
							ADD1	ENSG00000087274	3935.06	4448.25	-0.17685	0.0017818
							C2CD3	ENSG00000168014	2602.85	2941.88	-0.17664	0.0040731
							PICALM	ENSG00000073921	9552.03	10791.8	-0.17606	0.00084526
							UTRN	ENSG00000152818	2453.87	2771.49	-0.1756	0.0054696
							AP1G1	ENSG00000166747	7951.98	8980.96	-0.17556	0.00028041
							PPP1CC	ENSG00000186298	6267.67	7078.1	-0.17543	0.00045051
							MPP5	ENSG00000072415	3188.12	3600.21	-0.17538	0.0026271
							CBX3	ENSG00000122565	11527.1	13014.5	-0.1751	0.00013703
							KCTD3	ENSG00000136636	6495.11	7332.19	-0.17489	0.00050387
							UQCRB	ENSG00000156467	2263.53	2555.13	-0.17482	0.0064668
							SUMO3	ENSG00000184900	5752.84	6491.22	-0.17421	0.00073036
							PNRC2	ENSG00000189266	3228.93	3642.69	-0.17395	0.0027048
							ARHGAP29	ENSG00000137962	2447.33	2760.86	-0.17391	0.0055848
							THOC5	ENSG00000100296	2477.88	2794.71	-0.17359	0.0048116
							PDE4D	ENSG00000113448	4204.13	4740.36	-0.17319	0.0013901
							RPS27L	ENSG00000185088	3411.67	3846.31	-0.173	0.0024504
							DDX46	ENSG00000145833	9682.55	10912.3	-0.1725	0.00026695
							RAB31	ENSG00000168461	4452.24	5014.69	-0.17163	0.0013717
							DHFR	ENSG00000228716	6578.19	7403.77	-0.17057	0.00082795
							TSN	ENSG00000211460	4813.81	5416.64	-0.17022	0.0013145
							2020-09-07	ENSG00000122545	8882.44	9993.38	-0.17002	0.00094075
							CEMIP2	ENSG00000135048	5853.94	6585.27	-0.16984	0.00077191
							KMT2E	ENSG00000005483	2838.98	3192.9	-0.16949	0.0055054
							ENSA	ENSG00000143420	7603.03	8548.86	-0.16916	0.00044358
							MSL1	ENSG00000188895	3379.13	3799.51	-0.16916	0.0059566
							RFWD3	ENSG00000168411	6830.3	7679.75	-0.16911	0.00077596
							ADNP	ENSG00000101126	6500.25	7306.57	-0.1687	0.00066927
							KNTC1	ENSG00000184445	4011.61	4507.08	-0.16801	0.0020439
							RCC1	ENSG00000180198	6015.3	6751.64	-0.1666	0.0010135
							IWS1	ENSG00000163166	3983.09	4469.97	-0.16638	0.0030446
							PSMB1	ENSG00000008018	4049.61	4544.53	-0.16635	0.0024699
							YWHAH	ENSG00000128245	2956.18	3316.9	-0.1661	0.0060169
							LRBA	ENSG00000198589	4220.34	4732.64	-0.16529	0.0021822
							COG4	ENSG00000103051	4726	5297.99	-0.16482	0.0029626
							TNFAIP2	ENSG00000185215	7778.98	8719.66	-0.16469	0.00076165
							MYCBP2	ENSG00000005810	4191.02	4695.99	-0.16413	0.0024746
							CCNG1	ENSG00000113328	4343.66	4866.12	-0.16386	0.0020861
							MLH1	ENSG00000076242	3174.38	3555.79	-0.1637	0.0058528
							UQCRH	ENSG00000173660	4800.22	5376.92	-0.16368	0.0025706
							LRP1	ENSG00000123384	9007.03	10083.4	-0.16286	0.00057864
							MDN1	ENSG00000112159	2988.92	3345.86	-0.16275	0.0063665
							SEC31A	ENSG00000138674	6087.47	6814.13	-0.16269	0.0013864
							NF1	ENSG00000196712	6386.96	7148.43	-0.1625	0.0011711
							C1S	ENSG00000182326	10237.7	11458.2	-0.16249	0.00039994
							KAT7	ENSG00000136504	3244.65	3631.35	-0.16244	0.004784
							ARNT	ENSG00000143437	3500.82	3916.62	-0.16192	0.0045617
							CDC27	ENSG00000004897	5004.76	5592.45	-0.16018	0.0022888
							RPS6KA1	ENSG00000117676	3888.05	4344	-0.15998	0.0036207
							SPTBN1	ENSG00000115306	19283.8	21544.9	-0.15995	0.00020306
							PJA2	ENSG00000198961	4994.79	5580.18	-0.15989	0.0027764
							APEH	ENSG00000164062	4360.15	4870.42	-0.15967	0.0038029
							SEC62	ENSG00000008952	5216.06	5824.65	-0.15921	0.0022469
							ANXA2	ENSG00000182718	38094.6	42516.9	-0.15845	0.00012735
							LRRC42	ENSG00000116212	3722.93	4152.56	-0.15756	0.0059062
							TMOD3	ENSG00000138594	6453.27	7196.13	-0.15719	0.0019183
							INTS13	ENSG00000064102	4110.91	4582.65	-0.15673	0.0039588
							PSMA5	ENSG00000143106	7186.25	8002.73	-0.15525	0.0015275
							FNDC3B	ENSG00000075420	5172.2	5756.31	-0.15437	0.0027837
							BBX	ENSG00000114439	10335.7	11497.9	-0.15373	0.0012284
							FAM107B	ENSG00000065809	4682.08	5208.32	-0.15367	0.0037878
							AFAP1	ENSG00000196526	9362.28	10410.6	-0.15312	0.0010579
							RCOR1	ENSG00000089902	4822.96	5361.34	-0.15267	0.0036252
							GNAI3	ENSG00000065135	6574.68	7307.51	-0.15246	0.0020266
							VDAC3	ENSG00000078668	4062.67	4514.12	-0.15202	0.0053069
							CCT4	ENSG00000115484	10909.3	12111.2	-0.15079	0.0015179
							PPP6R3	ENSG00000110075	4994.56	5539.59	-0.14942	0.0045592
							UBE2L3	ENSG00000185651	5700.09	6320.71	-0.1491	0.0035897
							NDUFS1	ENSG00000023228	7945.33	8807.21	-0.14858	0.0020786
							OSBPL9	ENSG00000117859	4679.7	5182.24	-0.14716	0.006013
							NUB1	ENSG00000013374	6573.17	7267.34	-0.14484	0.0035589
							H3F3B	ENSG00000132475	11752.6	12989.2	-0.14433	0.0015256
							ROBO1	ENSG00000169855	5873.55	6484.5	-0.14276	0.0047202
							CAP1	ENSG00000131236	6362.14	7017.82	-0.14151	0.0048473
							CD109	ENSG00000156535	5577.49	6151.64	-0.14135	0.005415
							PHKB	ENSG00000102893	6462.33	7122.91	-0.14041	0.0049142
							CBX5	ENSG00000094916	18858.4	20781.1	-0.14007	0.0012503
							GOLGB1	ENSG00000173230	6082.62	6694.49	-0.13828	0.0064805
							FANCI	ENSG00000140525	7748.84	8526.66	-0.138	0.0040857
							PRKDC	ENSG00000253729	37959.7	41761.9	-0.13772	0.0010634
							XPO6	ENSG00000169180	10024	11022	-0.13692	0.0034359
							DSG2	ENSG00000046604	10666.2	11724	-0.13643	0.0037526
							CS	ENSG00000062485	10907.1	11983	-0.13572	0.0032624
							S100A6	ENSG00000197956	11355.1	12437.1	-0.13131	0.0038741
							PPT1	ENSG00000131238	9443.67	10341.9	-0.13109	0.0049482
							ARHGEF12	ENSG00000196914	8999.68	9854.58	-0.13092	0.0050625
							CLMP	ENSG00000166250	10790.4	11807.6	-0.12997	0.0046446
							EIF5B	ENSG00000158417	10272.5	11222.3	-0.12757	0.0053252
							MYL12B	ENSG00000118680	9219.07	10067.9	-0.12707	0.0063261
							TPR	ENSG00000047410	11623	12692.5	-0.12699	0.0050095
							HNRNPA1	ENSG00000135486	43763.5	47760.5	-0.12609	0.0021613
							CPS1	ENSG00000021826	146585	159123	-0.1184	0.0029267
							-	Novel00662	0	11.156	#NAME?	0.00099989
