# Supplementary material for: Long noncoding RNA NEAT1 promotes ferroptosis by modulating the miR-362-3p/MIOX axis as a ceRNA
Source: Cell Death Differ. 2022 Mar 25;29(9):1850–63. doi: 10.1038/s41418-022-00970-9 (PMC9433379; doi:10.1038/s41418-022-00970-9)
Supplement: Supplementary file 6 — Raw Data [file 41418_2022_970_MOESM6_ESM.xlsx]

## Sheet: Fig 1
Fig 1f	NEAT1_1 (HepG2)					NEAT1_1 (HuH-7)					NEAT1_2 (HepG2)					NEAT1_2 (HuH-7)
	1	108.12	102.08	89.8		1	113.35	96.57	90.08		1	92.16	102.97	104.87		1	104.01	106.29	89.7
	2	98.18	109.06	105.4		2	110.77	98.42	116.3		2	112.17	84.95	90.18		2	81.07	96.75	113.52
	3	284.66	306.31	300.54		3	286.78	279.92	308.13		3	319.5	335.76	313.75		3	338.1	316.47	329.53
	4	259.09	294.96	272.48		4	264.72	304.54	263.34		4	329.26	316.07	304.6		4	292.79	331.36	327.85
Fig 1g	NEAT1_1 (HepG2)								NEAT1_2 (HepG2)
		p53 sh1			p53 sh2					p53 sh1			p53 sh2
	1	90.73	95.89	113.38	94.03	90.82	115.15		1	108.23	91.21	100.56	95.95	110.05	94
	2	114.22	99.29	102	102.5	89.93	94.57		2	102.31	116.17	112.49	82.64	106.08	92.85
	3	128.26	110.53	119.9	121.45	106.73	129.88		3	132.95	115.02	101.11	123.63	130.47	108.12
	4	108.33	126.14	98.92	110.75	100.71	127.24		4	96.83	117.56	114.73	137.77	109.81	111.39
Fig 1h	NEAT1_1 (HuH-7)								NEAT1_2 (HuH-7)
		p53 sh1			p53 sh2					p53 sh1			p53 sh2
	1	105.5	81.42	113.08	110.07	93.74	96.19		1	112.63	91.41	95.96	89.75	109.22	101.03
	2	106.61	103.11	111.26	117.31	102.14	95.64		2	96.14	108.96	106.57	108.47	91.2	94.53
	3	107.96	129.85	105.18	106.14	112.68	128.07		3	118.08	101.22	116.75	137.14	112.29	105.11
	4	99.38	112.31	119.14	137.99	122.36	106.24		4	126.03	98.7	112.72	109.39	123.46	126.33
Fig 1i	ChIP-PCR
		DMSO			Erastin			RSL3
	NEAT1	92.13	95.22	112.65	383.45	410.39	439.48	370.38	366.48	389.49
	GAPDH	17.39	12.94	10.32	18.38	11.32	8.284	9.382	12.94	15.28
Fig 1j	Luciferase
		DMSO			Erastin			RSL3
	Vector	1.08	0.73	1.19	1.09	0.64	1.22	1.26	0.92	0.8
	WT	25.53	31.28	28.99	88.37	78.13	90.48	75.48	81.32	82.58
	Mutant	19.38	27.31	25.89	31.33	37.45	29.37	30.39	22.41	33.4

## Sheet: Fig 2
Fig 2c	Cell Viability (HepG2)
		Control			Control sh+Erastin			NEAT1 sh1+Erastin			NEAT1 sh2+Erastin
	0 μM	100	100	100	100	100	100	100	100	100	100	100	100
	1 μM	96.12	99.3	98.1	93.76	99.09	89.07	98.87	99.1	94.39	97.57	93.7	96.34
	2.5 μM	97.05	92.68	93.36	81.33	88.84	80.75	91.77	85.19	94.01	85.21	91.8	88.83
	5 μM	97.07	95.38	94.59	72.71	75.21	64.29	78.35	82.52	90.26	74.64	85.51	83.97
	10 μM	95.83	99.3	94.83	53.11	61.92	49.32	73.97	66.99	70.21	62.82	74.91	70.13
	20 μM	93.19	97.3	95.73	38.67	34.92	41.5	65.69	59.78	58.6	59.37	51.84	53.42
	Cell Viability (HuH-7)
		Control			Control sh+Erastin			NEAT1 sh1+Erastin			NEAT1 sh2+Erastin
	0 μM	100	100	100	100	100	100	100	100	100	100	100	100
	1 μM	98.95	99.47	92.09	90.22	94.63	87.07	97.39	92.42	96.19	98.29	95.31	93.94
	2.5 μM	96.9	91.43	98.16	75.71	67.13	79.08	87.17	82.28	90.2	89.49	88.1	78.23
	5 μM	96.16	97.95	95.69	51.5	53.28	45.49	72.75	65.26	64.34	63.5	57.16	74.71
	10 μM	97.84	93.65	96.57	29.22	34.21	38.24	52.26	56.31	46.23	42.86	54.74	47.02
	20 μM	93.88	99.18	95.83	20.24	21.95	26.55	41.34	34.37	38.79	28.59	38.65	35.7
	Cell Viability (HepG2)
		Control			Control sh+RSL3			NEAT1 sh1+RSL3			NEAT1 sh2+RSL3
	0 μM	100	100	100	100	100	100	100	100	100	100	100	100
	0.1 μM	95.88	99.5	91.41	90.76	92.56	88.95	95.73	98.28	96.9	97.02	94.05	98.83
	0.2 μM	96.64	98.58	91.45	80.21	78.75	88.65	95.6	93.23	92.55	87.43	88.91	92.94
	0.5 μM	97.69	90.5	91.23	67.15	60.96	69.02	82.13	88.96	85.45	84.82	79.75	86.18
	1 μM	97.07	90.64	92.76	55.3	46.02	44.29	78.01	80.89	68.21	73.88	76.59	66.56
	2 μM	97.57	93.83	90.71	27.92	21.62	24.65	59.76	54.17	68.75	55.02	63.38	49.47
	Cell Viability (HuH-7)
		Control			Control sh+RSL3			NEAT1 sh1+RSL3			NEAT1 sh2+RSL3
	0 μM	100	100	100	100	100	100	100	100	100	100	100	100
	0.1 μM	94.56	93.51	96.35	87.58	92.2	91.94	99.17	97.59	91.26	98.23	94.32	93.46
	0.2 μM	95.16	98.35	95.72	70.96	76.03	80.5	90.19	85.28	93.2	92.49	91.1	81.23
	0.5 μM	91.68	95.6	92.61	51.23	58.17	43.22	68.5	72.16	79.71	67.75	75.26	69.34
	1 μM	97.92	93.11	92.4	28.93	31.81	25.46	59.86	60.74	48.72	53.26	57.31	47.23
	2 μM	91.79	99.62	94.66	12.57	17.46	25.78	45.34	38.37	42.79	32.59	42.75	39.7
Fig 2d	MDA (HepG2 Erastin)					MDA (HuH-7 Erastin)
	1	105.02	103.79	91.19		1	96.22	109.78	102.41
	2	239.96	244.41	268.3		2	305.3	269.11	290.11
	3	143.65	152.15	158.44		3	170.33	146.5	152.17
	4	160.43	145.37	176.81		4	158.38	161.68	177.85
	MDA (HepG2 RSL3)					MDA (HuH-7 RSL3)
	1	95.3	109.81	94.89		1	106.61	90.79	102.6
	2	264.57	292.28	285.08		2	296.19	341.83	324.36
	3	168.41	155.43	170.9		3	157.06	166.02	140.17
	4	173.73	151.98	165.93		4	178.85	164.23	181.16
Fig 2f	Fe2+ (HepG2 Erastin)					Fe2+ (HuH-7 Erastin)
	1	92.1	83.97	123.93		1	117.03	86.96	96.01
	2	331.15	308.14	339.8		2	383.32	380.14	401.51
	3	157.66	191	162.72		3	209.65	232.22	229.56
	4	176.58	193.03	195.25		4	231.08	257.61	220.97
	Fe2+ (HepG2 RSL3)					Fe2+ (HuH-7 RSL3)
	1	104.42	107.55	88.03		1	92.62	114.51	92.87
	2	316.35	343.39	339.78		2	427.43	398.48	413.01
	3	181.08	197.33	168.86		3	238.17	223.21	251.26
	4	203.8	199.4	182.32		4	234.31	252.18	249.21

## Sheet: Fig 3
Fig 3d	MIOX (HepG2)					MIOX (HuH-7)
	1	97.11	113.82	89.07		1	109.95	93.87	96.18
	2	314.15	330.96	353.13		2	358.39	342.36	319.16
	3	321.35	309.04	284.7		3	354.47	340.51	337.19
	4	128.14	109.31	115.84		4	131.04	112.49	110.77
	5	136.11	154.47	134.54		5	112.08	135.82	128.37
	6	143.94	120.72	139.76		6	127.81	137.48	121.55
	7	120.91	118.53	134.32		7	120.83	128.15	116.21
	8	129.61	136.95	147.56		8	132	139.58	125.19
	9	134.27	123.02	129.91		9	120.1	132.24	145.43
Fig 3e	Cell Viability (HepG2)
		Control			Control sh+Erastin			MIOX+Erastin			NEAT1 sh1+Erastin			NEAT1 sh1+MIOX+Erastin			NEAT1 sh2+Erastin			NEAT1 sh1+MIOX+Erastin
	0 μM	100	100	100	100	100	100	100	100	100	100	100	100	100	100	100	100	100	100	100	100	100
	1 μM	98.23	99.11	98.34	92.25	96.22	89.43	84.34	88.61	77.07	96.26	94.8	98.18	91.78	98.4	95.35	98.65	95.25	99.22	97.02	85.94	93.21
	2.5 μM	94.26	99.66	99.62	89.16	86.61	77.78	61.11	73.33	70.42	92.74	85.75	90.45	89.32	83.82	89.39	94.58	92.77	88.14	89.92	85.36	82.38
	5 μM	91.68	97.98	99.92	63.08	71.84	79.45	47.92	51.01	41.51	76.7	87.98	87.42	79.95	74.94	63.21	75.39	88.9	80.34	79.05	71.63	76.83
	10 μM	90.41	99.93	99.59	54.46	49.87	56.69	24.87	17.68	21.89	76.15	73.04	68.95	60.48	55.09	55.66	69.07	74.45	61.13	66.23	56.04	56.48
	20 μM	90.73	96.18	94.96	38.78	47.5	33.43	8.97	10.69	3.72	52.4	73.12	61.99	33.53	42.08	37.2	69.42	54.93	56.53	46.13	38.74	46.84
	Cell Viability (HuH-7)
		Control			Control sh+Erastin			MIOX+Erastin			NEAT1 sh1+Erastin			NEAT1 sh1+MIOX+Erastin			NEAT1 sh2+Erastin			NEAT1 sh1+MIOX+Erastin
	0 μM	100	100	100	100	100	100	100	100	100	100	100	100	100	100	100	100	100	100	100	100	100
	1 μM	99.12	98.4	97.93	84.24	92.31	85.86	73.44	86.81	73.74	99.05	96.23	91.61	88.54	95.12	86.85	94.71	99.38	93.34	90	93.88	85.81
	2.5 μM	98.7	96.33	93.74	75.43	71.98	83.76	55.93	52.42	59.77	92.62	90.47	85.89	86.18	79.81	78.12	89.2	87.95	78.7	71.94	80.43	79.66
	5 μM	95.27	94.23	97.73	51.4	58.58	50.03	39.59	32.18	30.26	72.82	66.24	79.79	63.16	52.44	58	70.29	80.69	74.31	68.42	50.92	54.35
	10 μM	92.6	99.76	97.17	42.47	36.34	35.06	18.08	12.7	20	58.61	46.43	54.54	45.13	43.69	35.25	63.91	56.67	51.75	51.84	32.54	40.52
	20 μM	90.58	95.83	96.21	17.59	25	20.21	5.85	6.12	14.95	43.04	33.19	38.48	28.26	30.83	19.65	43.87	36.58	40.44	19.27	20.55	28.89
	Cell Viability (HepG2)
		Control			Control sh+RSL3			MIOX+RSL3			NEAT1 sh1+RSL3			NEAT1 sh1+MIOX+RSL3			NEAT1 sh2+RSL3			NEAT1 sh1+MIOX+RSL3
	0 μM	100	100	100	100	100	100	100	100	100	100	100	100	100	100	100	100	100	100	100	100	100
	0.1 μM	95.06	97.7	97.98	97.55	89.72	92.28	73.39	89.83	84.07	93.27	97.32	98.24	92.39	95.48	89.67	96.98	94.39	92.27	91.12	88.57	93.25
	0.2 μM	92.03	95.44	99.94	80.94	77.27	86.08	65.22	61.06	54.61	94.91	89.52	90.99	77.58	85.65	83.14	91.69	90.29	98.71	78.58	76.5	87.96
	0.5 μM	99.52	95.86	91.85	60.18	72.5	75.97	34.82	36.03	45.81	86.53	88.07	83.01	73.41	66.51	70.26	87.99	82.86	90.93	75.7	69.94	64.17
	1 μM	95.58	91.74	94.38	44.69	52.34	52.93	27.09	15.23	19.55	84.36	74.36	71.87	52.95	51.79	61.43	82.63	77.28	75.09	50.58	42.01	58.85
	2 μM	90.95	95.47	95.5	20.1	26.51	18.23	4.38	12.32	8.98	64.18	71.42	60.66	26.95	25.56	32.66	56.24	69.04	57.97	28.27	24.74	31.33
	Cell Viability (HuH-7)
		Control			Control sh+RSL3			MIOX+RSL3			NEAT1 sh1+RSL3			NEAT1 sh1+MIOX+RSL3			NEAT1 sh2+RSL3			NEAT1 sh1+MIOX+RSL3
	0 μM	100	100	100	100	100	100	100	100	100	100	100	100	100	100	100	100	100	100	100	100	100
	0.1 μM	99.89	95.06	98.69	91.11	89.4	86.14	67.36	79.91	77.21	97.45	95.19	98.12	94.4	87.19	89.42	95.96	98.78	95.1	92.04	86.63	85.16
	0.2 μM	96.41	97.58	95.4	79.85	70.32	77.2	55.03	62.24	50.61	87.04	86.42	92.41	79.88	72.13	76.54	91.91	86.19	90.14	75.95	71.96	72.38
	0.5 μM	94.54	90.14	96.87	59.03	51.29	55.16	33.21	46.16	32.69	78.75	83.87	70.02	55.56	64.43	59.82	72.26	86.15	82.08	58.73	65.78	60.85
	1 μM	97.8	92.81	94.3	29.18	32.87	39.82	12.03	14.62	21.2	55.35	61.26	60.82	40.24	35.29	39.87	56.14	69.62	62.91	39.67	31.75	43.65
	2 μM	96.65	92.31	92.66	20.98	25.09	18.02	3.44	10.83	6.14	40.93	43.41	51.88	26.61	26.82	21.55	50.17	43.89	41.48	24.28	21.63	17.67
Fig 3f	MDA (HepG2 Erastin)					MDA (HuH-7 Erastin)
	1	88.21	117.14	94.65		1	93.89	112.6	93.51
	2	279.27	261.01	278.26		2	294.61	334.79	298.93
	3	448.87	386.28	420.35		3	427.63	435.92	413.57
	4	172.32	158.05	160.86		4	145.46	157.51	157.46
	5	257.22	250.41	272.94		5	274.83	281.38	305.23
	6	169.19	153.42	166.02		6	153.8	175.73	161.02
	7	234.96	256.02	264.06		7	308.48	292.44	275.94
	MDA (HepG2 RSL3)					MDA (HuH-7 RSL3)
	1	96.06	90.36	113.58		1	111.04	105.61	83.35
	2	311.38	304.71	278.91		2	339.91	348.61	312.63
	3	453.16	427.75	459.24		3	455.57	426.48	433.74
	4	161.13	170.98	176.47		4	161.55	179.63	165.51
	5	274.65	259.59	257.79		5	307.3	322.52	296.57
	6	187.46	172.26	180.65		6	161.85	172.5	186.71
	7	260.23	289.72	278.94		7	331.67	325.78	292.6
Fig 3h	Fe2+ (HepG2 Erastin)					Fe2+ (HuH-7 Erastin)
	1	108.66	101.54	89.8		1	94.72	105.41	99.87
	2	323.55	309.21	344.31		2	421.58	399.47	406.34
	3	475.32	452.19	462.48		3	489.7	525.15	493.75
	4	188.69	190.63	211.12		4	218.1	239.91	231.75
	5	308.07	307.71	289.26		5	392.82	372.49	385.93
	6	203.37	180.01	182.24		6	248.91	241.9	217.67
	7	290.74	284.86	306.63		7	397.98	367.77	372.12
	Fe2+ (HepG2 RSL3)					Fe2+ (HuH-7 RSL3)
	1	115.49	97.26	87.25		1	87.67	100.16	112.17
	2	353.19	315.25	337.93		2	387.15	383.35	413.16
	3	433.33	441.62	455.68		3	517.8	515.68	533.84
	4	206.8	198.72	220.6		4	210.48	233.26	220.48
	5	303.76	324.82	293.51		5	389.6	355.98	370.12
	6	177.19	206.25	188.4		6	208.8	217.54	235.47
	7	314.32	298.04	317.69		7	369.05	374.16	342.08

## Sheet: Fig 4
Fig 4a	Cell Viability (HepG2)								Cell Viability (HuH-7)
		Control+Erastin			MIOX+Erastin					Control+Erastin			MIOX+Erastin
	0 μM	100	100	100	100	100	100		0 μM	100	100	100	100	100	100
	1 μM	92.54	88.36	93.03	85.24	78.34	80.45		1 μM	86.76	93.67	94.23	78.03	73.29	72.73
	2.5 μM	82.56	89.49	75.27	62.44	73.61	69.21		2.5 μM	81.58	71.45	75.19	45.53	57.75	58.16
	5 μM	75.34	67.59	68.16	50.35	45.43	54.26		5 μM	46.03	57.82	56.39	25.09	32.7	30.06
	10 μM	56.46	50.94	58.04	28.56	23.94	32.13		10 μM	36.9	46.01	31.97	19.68	13.67	26.07
	20 μM	30.37	40.75	35.47	16.88	8.32	5.43		20 μM	21.01	25.96	26.25	14.55	12.58	6.96
	Cell Viability (HepG2)								Cell Viability (HuH-7)
		Control+RSL3			MIOX+RSL3					Control+RSL3			MIOX+RSL3
	0 μM	100	100	100	100	100	100		0 μM	100	100	100	100	100	100
	0.1 μM	90.02	85.86	94.95	82.26	75.22	72.72		0.1 μM	91.38	90.15	83.55	74.23	82.03	70.37
	0.2 μM	85.57	77.46	78.83	51.25	56.16	68.4		0.2 μM	76.5	75.04	83.97	54.66	62.6	54.51
	0.5 μM	59.36	61.44	65.05	32.1	35.2	48.91		0.5 μM	57.28	42.9	59.21	27.48	37.58	31.79
	1 μM	41.4	42.81	59.16	19.02	27.88	23.49		1 μM	33.01	36.41	24.18	10.73	16.26	21.59
	2 μM	25.88	33.41	32.66	2.79	12.1	15.73		2 μM	23.23	16.59	12.8	9.55	4.43	5.74
Fig 4b	Cell Viability (HepG2)								Cell Viability (HuH-7)
		Control sh+Erastin			MIOX sh1+Erastin					Control sh+Erastin			MIOX sh1+Erastin
	0 μM	100	100	100	100	100	100		0 μM	100	100	100	100	100	100
	1 μM	95.09	87.22	96.5	95.37	98.9	96.42		1 μM	92.12	85.61	90.23	97.29	97.15	93.94
	2.5 μM	82.65	72.18	84.37	93.2	85.93	92.16		2.5 μM	65.43	74.73	76.3	82.99	88.49	90.08
	5 μM	64.17	73.86	70.92	78.96	88.25	82.85		5 μM	50.11	57.77	52.2	80.51	68.06	78.03
	10 μM	58.25	45.81	50.63	70.75	79.94	68.72		10 μM	36.38	42.55	41.74	56	57.73	62.19
	20 μM	36.19	28.92	31.76	59.63	55.5	70.31		20 μM	22.96	28.13	24.05	37.06	49.8	39.15
	Cell Viability (HepG2)								Cell Viability (HuH-7)
		Control sh+RSL3			MIOX sh1+RSL3					Control sh+RSL3			MIOX sh1+RSL3
	0 μM	100	100	100	100	100	100		0 μM	100	100	100	100	100	100
	0.1 μM	87.84	83.64	90.56	94.31	96.05	97.11		0.1 μM	88.2	91.33	82.84	92.55	98.53	97.7
	0.2 μM	72.96	76.14	79.36	92.28	87.85	85.27		0.2 μM	75.49	74.09	83.3	87.72	90.01	93.69
	0.5 μM	60.87	63.53	59.74	72.31	83.66	85.9		0.5 μM	57.02	58.81	48.13	82.28	69.19	80.69
	1 μM	52.84	36.56	47.75	67.42	76.49	70.49		1 μM	27.78	35.06	33.95	68.6	55.47	57.59
	2 μM	22.79	27.8	19.56	43.86	58.15	54.91		2 μM	24.96	17.27	23.8	53.21	46.77	42.84
Fig 4c	Fe2+ (HepG2)								Fe2+ (HuH-7)
		Vector			MIOX					Vector			MIOX
	Control	84.09	112.38	103.53	126.69	111.65	103.85		Control	93.51	87.87	118.62	104.84	108.79	127.67
	DMSO	104.41	121.17	94.18	89.29	118.08	105.12		DMSO	115.94	123.2	92.99	114.68	105.49	121.52
	Erastin	310.29	321.44	278.83	461.05	488.87	445.36		Erastin	415.1	387.92	391.03	510.02	504.51	524.34
	RSL3	302.86	316.63	334.31	455.92	426.3	480.58		RSL3	374.01	405.25	383.93	514.73	558.8	539.45
Fig 4d	Fe2+ (HepG2)								Fe2+ (HuH-7)
		Control sh			MIOX sh					Control sh			MIOX sh
	Control	115.34	90.92	93.74	112.19	124.12	110.87		Control	94.74	114.55	90.71	123.42	134.34	113.95
	DMSO	113.12	120.48	91.49	119.4	138.68	96.45		DMSO	104.29	129.51	106.76	136.29	121.71	94.62
	Erastin	330.02	307.7	311.96	149.28	163.8	131.67		Erastin	443.38	411.72	401.16	198.75	203.49	179.87
	RSL3	319.79	312.87	289.51	156.45	142.59	166.11		RSL3	409.97	388.54	422.11	235.02	211.93	200.81
Fig 4e	GSH (HepG2)								GSH (HuH-7)
		Vector			MIOX					Vector			MIOX
	Control	96.24	90.57	113.19	84.25	107.45	95.24		Control	101.18	88.54	110.28	113.14	80.48	95.83
	DMSO	95.89	102.79	92.82	81.3	96.01	104.34		DMSO	88.07	92.9	109.52	88.42	83.6	101.16
	Erastin	34.73	45.07	49.49	23	12.45	16.9		Erastin	44.11	59.99	47.04	25.71	17.35	14.02
	RSL3	82.33	98.49	81.82	72.17	65.81	79.43		RSL3	84.89	93.53	77.77	89.28	74.51	72.78
Fig 4f	GSH (HepG2)								GSH (HuH-7)
		Control sh			MIOX sh					Control sh			MIOX sh
	Control	110.85	97.92	91.23	87.38	85.49	102.74		Control	97.93	111.89	90.18	87.15	85.51	99.65
	DMSO	83.55	100.33	87.61	88.51	95.36	86.27		DMSO	89.63	87.81	98.02	88.35	105.96	84.6
	Erastin	45.42	52.29	37.57	74.44	72.13	85.23		Erastin	50.41	34.7	41.02	72.06	84.54	76.03
	RSL3	72.65	60.81	79.47	82.67	91.28	73.49		RSL3	76.17	79.67	62.75	77.21	81.75	94.88
Fig 4g	NADPH (HepG2)								NADPH (HuH-7)
		Vector			MIOX					Vector			MIOX
	Control	100.68	109.34	89.98	81.65	102.09	88.96		Control	92.02	106.16	101.82	86.66	84.52	103.07
	DMSO	98.22	83.46	92.24	81.89	90.14	80.77		DMSO	97.42	86.51	94.87	81.02	93.95	82.58
	Erastin	39.41	49.08	44.42	16.25	20.68	29.88		Erastin	35.98	51.07	40.8	23.97	14.12	27.33
	RSL3	33.64	50.76	41.73	21.24	23.02	14.04		RSL3	46.52	42.68	31.37	11.91	27.29	24.42
Fig 4h	NADPH (HepG2)								NADPH (HuH-7)
		Control sh			MIOX sh					Control sh			MIOX sh
	Control	94.61	108.47	96.92	104.77	108.72	94.43		Control	90.89	105.02	104.09	94.25	101.87	91.66
	DMSO	99.6	101.75	106.03	88.15	94.66	102.25		DMSO	94.39	82.41	97.04	84.34	90.98	93.82
	Erastin	42.06	36.98	48.24	76.13	87	71.76		Erastin	40.62	45.43	37.23	88.44	81.9	92.53
	RSL3	57.4	43.15	41.96	82.99	72.61	86.18		RSL3	34.01	52.07	48.99	80.97	74.59	86.72

## Sheet: Fig 5
Fig 5f	miR-362-3p (HepG2 Erastin)					miR-362-3p (HepG2 RSL3)
	1	107.36	104.94	89.7		1	85.29	100.11	114.6
	2	31.21	23.18	27.37		2	29.03	24.61	17.98
	3	84.14	88.46	71.12		3	87.34	74.07	90.39
	4	85.88	73.07	67.42		4	78.12	86.53	89.74
Fig 5g	miR-362-3p (HepG2 Erastin)					miR-362-3p (HepG2 RSL3)
	1	92.43	87.99	119.58		1	96.79	108.67	94.54
	2	25.68	28.85	31.67		2	15.88	23.43	34.79
	3	6.09	2.5	9.83		3	5.28	2.93	10.38
	4	29.05	32	27.28		4	23.87	33.59	15.84
Fig 5h	Luciferase
		Vector			miR-362-3p
	Vector	1.09	0.9	1.012	0.94	0.87	1.24
	WT	25.19	22.98	15.27	3.8	4.39	6.79
	MUT	21.78	23.36	19.86	21.48	18.31	19.16
Fig 5i	Luciferase
		Vector			miR-362-3p			miR-362-3p+NEAT1			miR-362-3p+NEAT1-MUT
	Vector	1.08	0.85	1.07	0.96	1.13	1.21	1.03	1.21	0.89	1.19	0.99	1.02
	WT	19.48	20.19	22.18	13.3	11.34	9.78	16.29	18.01	18.87	15.74	12.04	11.25
	MUT	19.02	20.07	19.62	18.85	19.48	21.87	18.29	19.89	16.35	18.24	21.28	19.19
Fig 5j	MIOX (HepG2)
	1	91.55	100.9	107.58
	2	337.13	303.67	316.63
	3	108.24	122.92	137.17
	4	651.23	629.1	647.87
	5	346.56	374.09	364.96
Fig 5k	MIOX (HepG2)
	1	85.42	104.48	110.1
	2	313.67	332.61	319.99
	3	605.85	626.4	645.12
	4	351.57	367.01	334.91
	5	120.97	147.91	131.59
	6	349.62	313.81	333.46
	7	143.98	120.64	157.25
Fig 5l	RIP-PCR
		Control sh+Erastin			NEAT1 sh2+Erastin
	IgG	0.57	1.71	2.19	3.64	0.73	1.32
	Ago2	88.19	106.2	105.61	151.18	168.66	171.39
Fig 5m	RIP-PCR
		Control+Erastin			NEAT1+Erastin
	IgG	2.13	1.88	1.71	3.84	2.68	2.05
	Ago2	92.91	94.22	112.87	47.72	41.38	58.25

## Sheet: Fig 6
Fig 6a	Cell Viability (HepG2)
		Control			Vector+Erastin			MIOX+Erastin			miR-362-3p+Erastin			MIOX+miR-362-3p+Erastin
	0 μM	100	100	100	100	100	100	100	100	100	100	100	100	100	100	100
	1 μM	97.97	96.49	99.28	94.02	89.55	92.87	87.83	79.45	76.17	98.66	95.27	98.9	95.97	84.1	90.95
	2.5 μM	99.22	95.29	94.73	84.43	76.75	88.22	77.98	65.06	58.57	95.25	87.7	93.41	81.62	76.85	80.08
	5 μM	97.28	90.75	93.68	70.69	74.4	75.86	43.55	56.13	50.09	85.09	81.43	86.72	78.92	71.47	60.24
	10 μM	93.53	98.21	92.26	61.4	57.55	53.42	27.27	35.26	29.2	68.39	78.48	75.65	50.53	59.93	52.67
	20 μM	92.09	96.96	93.71	35.52	43.81	28.99	15.11	5.45	8.14	54.43	60.65	56.18	33.59	26.57	28.62
	Cell Viability (HepG2)
		Control			Vector+RSL3			MIOX+RSL3			miR-362-3p+RSL3			MIOX+miR-362-3p+RSL3
	0 μM	100	100	100	100	100	100	100	100	100	100	100	100	100	100	100
	0.1 μM	99.07	97.09	92.27	90.07	92.81	82.54	79.88	80.93	72.49	95.36	96.93	98.14	91.43	87.89	96.91
	0.2 μM	98.61	94.32	94.41	74.5	73.23	84.16	63.33	55.29	51.92	87.2	92.09	94.23	83.29	77.48	75.75
	0.5 μM	94.95	97.02	98.9	58.41	65.69	61.83	38.92	34.71	46.64	77.58	82.22	86.21	59.17	66.83	56.82
	1 μM	91.58	95.48	94.02	46.78	51.31	42.76	21.68	18.48	23.27	68.85	77.27	72.47	40.42	47.33	41.86
	2 μM	91.3	97.59	92.69	22.66	17.33	29.88	1.6	8.63	10.13	52.44	59.48	51.01	25.91	14.54	21.39
Fig 6b	MDA (HepG2 Erastin)					MDA (HepG2 RSL3)
	1	101.04	90.45	108.51		1	101.94	108.29	89.77
	2	281.18	266.3	295.56		2	304.37	281.92	298.47
	3	444.81	405.75	408.74		3	435.32	456.11	421.74
	4	180.34	160.99	172.88		4	132.99	158.75	156.62
	5	289.82	295.98	307.79		5	328.14	296.79	340.88
Fig 6d	Fe2+ (HepG2 Erastin)					Fe2+ (HepG2 RSL3)
	1	89.59	102.63	107.78		1	107.45	105.53	87.02
	2	307.16	335.75	324.04		2	334.41	285.72	309.68
	3	461.25	424.28	432.15		3	476.79	436.34	439.56
	4	128.24	150.97	141.42		4	136.28	146.66	167.85
	5	306.24	293.09	322.38		5	330.27	331.43	308.17
Fig 6e	GSH (HepG2 Erastin)					GSH (HepG2 RSL3)
	1	90.35	109.67	99.98		1	100.78	94.95	104.27
	2	46.2	42.33	51.32		2	99.26	87.41	112.53
	3	18.17	20.21	25.13		3	89.16	105.13	104.91
	4	75.51	60.11	72.24		4	126.09	92.77	108.47
	5	50.69	40.36	41.12		5	111.79	92.16	92.23
Fig 6f	NADPH (HepG2 Erastin)					NADPH (HepG2 RSL3)
	1	108.54	93.92	97.54		1	92.09	108.25	99.66
	2	57.23	38.79	34.55		2	42.54	53.05	36.06
	3	24.87	19.45	12.71		3	20.54	24.93	15.78
	4	72.52	75.5	88.23		4	66.31	73.17	89.21
	5	41.24	40.03	53.16		5	43.82	41.06	56.53
Fig 6g	Cell Viability (HepG2)
		Control			Control sh+Erastin			MIOX sh1+Erastin			miR-362-3p sponge+Erastin			MIOX sh1+miR-362-3p sponge+Erastin
	0 μM	100	100	100	100	100	100	100	100	100	100	100	100	100	100	100
	1 μM	94.33	99.07	98.64	87.93	90.81	95.09	98.2	98.16	96.21	88.3	75.29	77.42	89.15	86.86	93.64
	2.5 μM	96.31	99.26	98.06	79.77	82.68	88.97	93.7	86.67	90.23	71.33	65.02	59.57	77.63	83.83	82.99
	5 μM	99.49	99.11	91.04	71.53	70.7	67.14	83.3	89.1	77.46	54.3	48.28	43.42	63.15	68.77	73.47
	10 μM	98.58	93.27	98.56	55.8	46.65	48.19	67.54	76.24	71.9	39.75	25.45	31.87	57.3	53.89	48.82
	20 μM	94.05	94.94	90.19	24.66	32.51	28.31	49.81	61.08	55.52	3.76	8.94	9.21	21.46	24.86	28.5
	Cell Viability (HepG2)
		Control			Control sh+RSL3			MIOX sh1+RSL3			miR-362-3p sponge+RSL3			MIOX sh1+miR-362-3p sponge+RSL3
	0 μM	100	100	100	100	100	100	100	100	100	100	100	100	100	100	100
	0.1 μM	93.65	96.58	99.48	95.21	94.01	87.66	99.1	90.73	97.14	74.42	86.71	71.86	93.4	92.84	85.86
	0.2 μM	92	97.96	96.07	76.63	84.48	76.77	85.95	89.62	94.2	54.87	73.21	62.04	81.78	77.17	86.31
	0.5 μM	98.73	94.09	95.44	63.49	57.66	68.62	83.24	78.56	75.42	37.27	45.82	48.5	68.66	63.78	61.3
	1 μM	99.27	91.42	98.54	48.13	40.25	47.51	65.48	58.04	75.87	25.95	19.68	18.97	44.87	49.84	50.27
	2 μM	99.09	93.98	95.21	24.57	16.97	20.71	55.94	46.42	49.01	10.82	4.84	6.74	19.64	27.25	28.6
Fig 6h	MDA (HepG2 Erastin)					MDA (HepG2 RSL3)
	1	88.52	99.49	116.99		1	92.75	105.92	101.33
	2	250.13	284.71	273.06		2	294.8	330.47	326.35
	3	139.75	167.33	123.31		3	186.69	164.95	152.28
	4	443.16	424.95	455.29		4	445.07	422.24	416.71
	5	304.95	293.16	270.72		5	338.96	355.59	316.79
Fig 6j	Fe2+ (HepG2 Erastin)					Fe2+ (HepG2 RSL3)
	1	109.77	90.33	99.9		1	90.63	109.12	100.25
	2	327.55	349.47	300.94		2	329.86	323.62	280.56
	3	145.25	157.48	140.76		3	152.38	158.75	144.2
	4	403.9	420.15	391.26		4	403.71	438.87	437.15
	5	340.81	302.56	317.21		5	337.85	349.52	315.76
Fig 6k	GSH (HepG2 Erastin)					GSH (HepG2 RSL3)
	1	108.66	95.47	95.87		1	95	98.11	106.89
	2	43	42.25	52.07		2	122.64	114.87	94.44
	3	85.09	92.23	81.62		3	92.02	101.89	108.22
	4	13.08	20.42	29.03		4	90.72	99.87	117.67
	5	49.74	40.95	54.22		5	98.36	102.95	112.08
Fig 6l	NADPH (HepG2 Erastin)					NADPH (HepG2 RSL3)
	1	112.7	95.35	91.95		1	103.15	106.27	90.58
	2	50.06	59.46	45.18		2	35.71	41.77	59.28
	3	75.49	83.69	87.26		3	85.49	76.93	81.76
	4	24.42	17.74	25.2		4	22.45	16.9	25.14
	5	42.66	49.64	51.63		5	50.76	42.68	55.57

## Sheet: Fig 7
Fig 7a	Colony (HepG2)
	1	89.32	105.23	105.45
	2	103.55	82.33	86.55
	3	32.22	28.32	21.63
	4	12.72	18.11	10.27
	5	32.24	21.47	28.94
	6	16.83	10.32	8.28
Fig 7b	Tumor Volumn (HepG2)
		1								2								3								4								5								6
	0 day	50	50	50	50	50	50	50	50	50	50	50	50	50	50	50	50	50	50	50	50	50	50	50	50	50	50	50	50	50	50	50	50	50	50	50	50	50	50	50	50	50	50	50	50	50	50	50	50
	4 day	229.23	96.21	138.72	147.39	159.87	166.43	176.48	141.39	111.18	79.29	125.28	224.27	198.02	244.28	123.43	108.29	69.23	76.04	88.89	117.39	79.14	56.65	66.91	96.12	51.07	86.43	62.97	71.25	76.05	102.38	113.43	97.98	79.46	92.17	101.25	157.39	89.27	56.11	76.23	126.33	53.98	62.78	59.61	68.31	96.78	123.15	122.2	74.15
	8 day	201.38	356.82	378.89	180.34	293.33	316.57	447.98	283.38	219.4	315.98	310.46	382.21	290.39	203.93	259.24	349.24	111.09	279.29	125.21	224.83	158.23	144.28	223.44	208.83	180.57	122.32	157.23	98.44	120.3	145.97	212.87	73.23	129	161.56	223.22	104.93	189.65	298.29	224.99	301.68	83.77	137.28	71.29	52.68	103.49	209.88	159.67	133.84
	12 day	501.13	549.29	385.28	573.29	710.12	478.29	603.19	593.23	523.04	529.49	425.83	524.28	598.88	444.04	323.43	469.06	179.23	286.23	398.15	290.36	193.58	316.39	277.98	483.33	111.68	96.47	132.55	201.25	146.62	282.38	313.53	177.98	216.3	239.21	500.98	448.82	296.23	167.32	289.49	303.12	78.99	297.72	230.21	176.33	127.6	81.17	169.24	170.3
	16 day	723.74	909.33	743.98	640.92	717.23	798.58	726.28	791.02	620.22	600.98	769.22	782.45	661.23	780.75	872.22	601.33	342.67	548.92	400.05	489.24	329.4	290.53	299.22	382.76	216.3	239.67	400.98	348.22	196.17	167.43	289.67	203.12	450.87	322.32	357	298.4	420.04	545.58	312.35	573.27	187.23	156.19	142.12	304.01	416.35	346.73	498.26	276.2
	20 day	823.58	969.31	943.27	840.97	757.86	698.81	826.96	991.29	819.35	844.33	842.79	798.78	803.62	823.58	910.26	720.21	501.1	609.21	615.28	673.79	480.12	578.76	603.49	493.11	287.19	356.49	342.12	404.48	316.35	446.05	298.32	476.49	676.8	518.89	527.39	609.2	476.61	506.05	601.39	473.51	300.42	412.78	259.41	468.42	296.83	263.15	512.19	404.02
Fig 7c	Tumor Weight
	1	2	3	4	5	6
	823	819	501	287	476	300
	909	844	509	356	419	412
	943	842	615	342	517	259
	841	799	573	404	609	468
	757	804	480	316	576	296
	698	824	578	446	506	263
	826	910	603	298	601	512
	991	721	353	476	575	404
Fig 7d	MDA
	1	109.23	83.22	107.55
	2	110.98	95.78	127.24
	3	148.66	139.23	150.98
	4	179.88	197.23	227.21
	5	150.23	143.98	132.09
	6	198.67	187.22	180.23
Fig 7e	GSH
	1	110.29	89.75	99.96
	2	98.92	103.33	109.07
	3	71.51	69.57	75.29
	4	62.66	50.02	55.09
	5	92.24	108.66	100.73
	6	86.77	94.83	91.76
Fig 7e	4HNE intensity					MIOX intensity					miR-362-3p intensity
	1	81.66	95.93	122.41		1	88.9	112.14	98.96		1	94.99	116.83	88.18
	2	106.1	112.76	87.5		2	108.95	101.82	92.26		2	117.24	89.29	95.9
	3	211.54	209.66	186.92		3	134.21	151.16	161.25		3	53.41	44.25	37.31
	4	338.09	367.43	373.25		4	183.06	221.85	207.38		4	10.82	8.66	5.73
	5	201.41	174.19	232.43		5	142.29	139.32	154.15		5	33.81	58.43	42.91
	6	332.13	327.8	354.32		6	202.23	216.39	229.12		6	9.12	7.06	13.14

## Sheet: Supplementary Fig 1
Supplementary Fig 1c	NEAT1_1 (HepG2)								NEAT1_2 (HepG2)
		HIF-1α sh1			HIF-1α sh2					HIF-1α sh1			HIF-1α sh2
	1	96.38	115.13	88.49	92.93	98.85	108.22		1	90.3	109.36	100.34	112.56	94.94	92.5
	2	118.46	92.27	109.98	104.05	92.48	116.66		2	94.36	116.15	99.53	92.93	82.39	108.87
	3	321.51	292.86	300.21	335.47	310.74	329.54		3	329.68	290.02	303.91	353.32	322.46	363.79
	4	322.53	280.11	275.05	315.09	290.83	302.57		4	286.07	286.36	319.49	328.7	340.35	330.76
Supplementary Fig 1d	NEAT1_1 (HepG2)								NEAT1_2 (HepG2)
		ERα sh1			ERα sh2					ERα sh1			ERα sh2
	1	110.4	93.19	96.41	88.72	107.09	104.19		1	95.2	113.89	90.91	110.29	104.06	85.65
	2	89.76	94.51	102.62	97.54	88.19	114.78		2	83.3	83.91	118.26	108.36	105.87	98.97
	3	294.41	300.3	310.64	341.42	311.22	329.53		3	313.02	332.84	325.85	330.81	303.25	337.15
	4	295.96	286.33	311.72	323.17	300.41	320.94		4	324.46	296.35	322.67	321.32	347.51	306.21
Supplementary Fig 1e	NEAT1_1 (HepG2)								NEAT1_2 (HepG2)
		Oct4 sh1			Oct4 sh2					Oct4 sh1			Oct4 sh2
	1	108.7	107.52	83.78	92.41	109.35	98.24		1	85.99	106.97	107.04	112.83	90.59	96.58
	2	93.87	111.57	101.02	91.01	115.11	82.03		2	100.2	95.42	103.07	115.64	104.09	85.26
	3	315.49	299.07	342.56	339.65	356.28	328.5		3	312.66	296.39	327.72	335.57	339.03	322.21
	4	293.56	324.13	304.61	323.7	331	315.38		4	294.44	330.43	308.52	293.09	323.51	316.93
Supplementary Fig 1f	NEAT1_1 (HepG2)								NEAT1_2 (HepG2)
		ATF2 sh1			ATF2 sh2					ATF2 sh1			ATF2 sh2
	1	104.91	95.75	99.34	112.16	96.29	91.55		1	108.62	103.29	88.09	99.71	112.41	87.88
	2	96.96	104.51	113.37	95.26	117.73	103.94		2	89.91	109.09	80.74	89.36	103.28	95.51
	3	338.67	331.86	301.42	339.18	340.45	351.6		3	318.71	324.02	338.41	350.27	318.05	356.84
	4	320.77	329.11	293.52	309.34	341.91	317.61		4	316.86	290.74	318	326.73	356.77	331.22
Supplementary Fig 1g	Luciferase
		DMSO			Erastin			RSL3
	Control+vector	0.86	0.93	1.21	1.03	1.21	0.77	1.06	0.83	1.12
	Control+WT	16.98	19.81	20.15	75.96	79.53	85.34	75.23	70.65	73.17
	p53 sh1+vector	1.09	0.76	1.15	1.08	0.86	1.05	1.08	0.88	1.04
	p53 sh1+WT	14.24	10.38	8.93	13.73	13.34	10.53	13.27	15.29	9.87
	p53 sh2+vector	1.11	0.83	1.05	1.03	0.77	1.2	1.19	0.79	1.02
	p53 sh2+WT	14.63	10.43	13.93	8.09	12.38	15.99	11.93	16.09	17.79

## Sheet: Supplementary Fig 2
Supplementary Fig 2b	NEAT1_1 (HepG2)					NEAT1_1 (HuH-7)
	1	109.75	97.21	93.04		1	99.24	92.54	108.22
	2	11.41	5.05	13.79		2	8.65	16.5	9.11
	3	82.73	93.86	85.33		3	75.4	91.19	81.98
	NEAT1_2 (HepG2)					NEAT1_2 (HuH-7)
	1	94.76	108.21	97.03		1	94.65	100.45	104.9
	2	14.42	11.61	8.54		2	18.32	7.22	7.53
	3	10.96	14.7	9.4		3	8.56	11.4	5.78
Supplementary Fig 2c	MIOX (HepG2)					MIOX (HuH-7)
	Control sh	87.64	105.23	107.13		Control sh	92.58	104.87	102.55
	MIOX sh1	20.77	24.54	29.62		MIOX sh1	21.9	27.04	32.83
	MIOX (HepG2)					MIOX (HuH-7)
	Control sh	89.85	107.46	102.69		Control sh	91.39	95.73	112.88
	MIOX sh2	21.12	19.51	34.32		MIOX sh2	22.93	16.45	25.24
Supplementary Fig 2d	Cell Viability (HepG2)
		Control			Control sh+Erastin			MIOX sh1+Erastin			MIOX sh2+Erastin
	0 μM	100	100	100	100	100	100	100	100	100	100	100	100
	1 μM	97.77	98.83	99.79	91.98	96.67	92.12	96.73	95.06	98.3	96.67	98.38	97.6
	2.5 μM	99.1	92.16	97.4	78.56	90.48	79.86	87.01	92.11	94.75	86.43	90.7	91.86
	5 μM	95.91	98.64	93.15	71.8	72.77	61.22	85.71	86.05	78.28	78.38	87.97	77.85
	10 μM	96.32	92.89	93.93	58.65	46.45	52.96	72.5	79.48	68.96	67.1	70.74	79.18
	20 μM	91.47	96.45	91.71	36.4	33.01	45.59	63.65	56.31	49.22	54.34	62.08	58.44
	Cell Viability (HuH-7)
		Control			Control sh+Erastin			MIOX sh1+Erastin			MIOX sh2+Erastin
	0 μM	100	100	100	100	100	100	100	100	100	100	100	100
	1 μM	98.82	97.32	96.73	89.27	85.92	94.43	97.02	93.7	91.25	97.09	95.98	98.67
	2.5 μM	98.16	98.55	94.33	72.69	76.81	76.98	86.93	93.2	84.42	91.86	86.64	88.08
	5 μM	96.44	92.42	94.56	58.3	53.8	45.82	74.12	66.85	71.96	71.17	76.86	69.59
	10 μM	99.86	93.15	94.09	33.39	32.91	37.25	55.64	49.32	52.11	58.43	52.85	56.86
	20 μM	97.01	96.16	93.02	23.84	24.6	15.93	40.54	45.81	32.45	37.76	45.38	44.82
	Cell Viability (HepG2)
		Control			Control sh+RSL3			MIOX sh1+RSL3			MIOX sh2+RSL3
	0 μM	100	100	100	100	100	100	100	100	100	100	100	100
	0.1 μM	97.9	99.11	98.01	92.39	82.38	89.18	93.19	96.04	96.9	95.76	97.72	98.5
	0.2 μM	96.3	99.62	95.32	72.13	77.67	81.56	90.8	82.1	93.8	84.21	92.08	87.77
	0.5 μM	93.26	99.26	96.67	58.54	71.08	63.32	83.15	80.64	74.76	83.11	78.02	70.34
	1 μM	96.61	93.66	98.84	41.75	49.71	47.67	72.56	68.36	66.12	62.9	75.66	72.34
	2 μM	95.32	96.91	96.41	25.5	33.15	18.02	55.24	60.72	49.27	52.56	59.05	60.59
	Cell Viability (HuH-7)
		Control			Control sh+RSL3			MIOX sh1+RSL3			MIOX sh2+RSL3
	0 μM	100	100	100	100	100	100	100	100	100	100	100	100
	0.1 μM	98.31	98.78	96.23	89.71	90.65	90.39	99.92	95.35	92.69	96.58	97.8	93.47
	0.2 μM	97.25	96.95	98.1	74.3	70.15	79.91	88.43	86.91	91.35	80.99	87.69	90.64
	0.5 μM	90.95	99.67	96.85	50.78	46.55	43.02	61.5	75.47	67.79	68.76	76.22	72.11
	1 μM	92.88	95.16	98.51	22.33	27.4	30.13	48.02	50.54	53.75	48.33	42.27	55.63
	2 μM	95.47	92.01	90.94	19.77	12.89	20.54	41	32.92	34.21	42.52	33.93	40.81
Supplementary Fig 2e	MDA (HepG2 Erastin)					MDA (HuH-7 Erastin)
	1	106.96	101.03	92.01		1	88.73	114.39	96.88
	2	273.68	282.46	263.02		2	320.81	276.26	300.12
	3	146.85	129.72	143.6		3	138.65	124.7	140.62
	4	131.11	148.73	159.25		4	156.16	164.48	130.89
	MDA (HepG2 RSL3)					MDA (HuH-7 RSL3)
	1	91.64	109.71	98.65		1	88.06	107.12	104.82
	2	270.05	304.02	300.91		2	295.52	334.68	320.41
	3	137.52	157.45	146.17		3	120.56	127.11	149.87
	4	169.4	147.83	144.62		4	150.93	149.91	131.23
Supplementary Fig 2g	Fe2+ (HepG2 Erastin)					Fe2+ (HuH-7 Erastin)
	1	93.1	114.78	92.12		1	97.57	108.65	93.78
	2	306.75	338.84	321.18		2	386.64	399.89	367.46
	3	174.29	163.04	151.73		3	186.85	169.72	183.6
	4	173.17	191.14	169.21		4	191.25	181.68	204.97
	Fe2+ (HepG2 RSL3)					Fe2+ (HuH-7 RSL3)
	1	102.24	105.19	92.57		1	109.83	85.91	104.26
	2	344.71	319.46	281.74		2	390.82	426.68	415.26
	3	160.21	161.34	190.22		3	195.15	199.23	170.15
	4	186.09	158	172.35		4	175.41	206.86	188.5

## Sheet: Supplementary Fig 3
Supplementary Fig 3a	MIOX (HepG2)					MIOX (HuH-7)
	Vector	108.93	96.71	94.36		Vector	109.05	85.19	105.76
	MIOX	330.67	307.65	324.12		MIOX	342.98	319	331.16
Supplementary Fig 3b	Cell Viability (HepG2)								Cell Viability (HuH-7)
		DMSO+Erastin			d-glutaric acid+Erastin					DMSO+Erastin			d-glutaric acid+Erastin
	0 μM	100	100	100	100	100	100		0 μM	100	100	100	100	100	100
	1 μM	95.23	82.37	93.26	96.57	94.2	97.04		1 μM	90.98	93.5	86.17	96.82	93.68	95
	2.5 μM	86.44	79.47	76.22	95.61	81.64	91.24		2.5 μM	82.46	74.39	80.56	87.67	81.01	92.83
	5 μM	68.8	63.31	70.48	75.4	85.31	83.73		5 μM	49.77	52.95	64.54	67.19	75.85	71.69
	10 μM	61.01	52.99	47.69	66.19	75.18	81.37		10 μM	42.01	37.23	38.17	65.32	52.79	59.53
	20 μM	27.73	42.97	29.45	62.73	60.77	51.52		20 μM	17.12	22.68	21.83	48.02	35.29	39.31
	Cell Viability (HepG2)								Cell Viability (HuH-7)
		DMSO+RSL3			d-glutaric acid+RSL3					DMSO+RSL3			d-glutaric acid+RSL3
	0 μM	100	100	100	100	100	100		0 μM	100	100	100	100	100	100
	0.1 μM	88.72	91.2	92.55	95.22	99.47	92.92		0.1 μM	85.53	92.49	89.5	96.78	97.4	97.51
	0.2 μM	82.31	85.71	74.64	94.48	86.87	90.41		0.2 μM	73.44	84.12	79.11	93.92	86.54	91.55
	0.5 μM	60.54	66.03	67.39	75.91	82.38	87.02		0.5 μM	40.22	48.27	59.26	78.62	84.85	72.3
	1 μM	47.77	41.36	35.03	66.66	74.38	74.34		1 μM	27.41	30.22	18.06	52.05	61.35	68.94
	2 μM	27.02	18.54	22.37	41.34	52.35	57.76		2 μM	19.48	10.46	20.14	47.97	39.41	51.55
Supplementary Fig 3c	Fe2+ (HepG2)								Fe2+ (HuH-7)
		DMSO			d-glutaric acid					DMSO			d-glutaric acid
	Control	85.36	103.35	111.29	112.38	109.48	127.75		Control	104.94	88.29	106.77	100.55	96.01	117.43
	Erastin	306.3	331.6	337.22	158.23	149.37	132.12		Erastin	373.63	360.64	380.02	212.19	188.76	207.03
	RSL3	300.89	323.72	294.4	157.99	129.58	141.87		RSL3	382.39	406.81	377.38	194.27	191.45	225.92
Supplementary Fig 3d	GSH (HepG2)								GSH (HuH-7)
		DMSO			d-glutaric acid					DMSO			d-glutaric acid
	Control	87.63	110.04	102.33	84.76	82.22	95.07		Control	107.7	102.46	89.84	96.98	87.44	105.39
	Erastin	40.56	31.75	47.23	81.17	85.84	76.56		Erastin	33.23	42.75	35.82	93.09	88.22	85.68
	RSL3	88.31	92.45	83.9	85.44	90.28	72.35		RSL3	86.77	90.94	74.43	92.46	80.94	87.91
Supplementary Fig 3e	NADPH (HepG2)								NADPH (HuH-7)
		DMSO			d-glutaric acid					DMSO			d-glutaric acid
	Control	102.77	107.38	89.85	102.6	85.12	88.69		Control	92.67	101.58	105.75	97.17	84.98	86.79
	Erastin	49.14	47.8	33.9	89.88	82.36	78.87		Erastin	38.7	48.36	35	72.92	93.04	84.53
	RSL3	35.71	51.92	40.06	85.02	72.49	76.53		RSL3	30.03	52.74	39.29	73.21	91.76	75.45

[truncated: 3 more sheets: Supplementary Fig 4 , Supplementary Fig 5, Supplementary Fig 6]
